# Supplementary material for: Development and validation of an automated emergency department-based syndromic surveillance system to enhance public health surveillance in Yukon: a lower-resourced and remote setting
Source: BMC Public Health. 2021 Jun 29;21:1247. doi: 10.1186/s12889-021-11132-w (PMC8240073; doi:10.1186/s12889-021-11132-w)
Supplement: Supplementary file 1 — Additional file 1. [file 12889_2021_11132_MOESM1_ESM.do]

**************COVID****************

**********************************************************************************************************2019-nCOV*********************
***CEDIS COUGH 653
***CEDIS SOB 651
***CEDIS FEVER 852
***CHESTPNONC*********004
***STRIDOR*************610
***WHEEZING**********604
***SORE THROAT************103
***SYNCOPE*****008
***GENWEAK****007
********HEADACHE******404
*********URTI complaint***154
******nasal congestion/hayfevrt 152
***ALTERED LOC***401
***CONFUSION***402
****sensory loss/parathesis 410
****RESP ARREST 652
***CYANOSIS 715

********SYMPTOMS OLD*****************
gen NCOV_RESP_TERMS_OLD=.
replace NCOV_RESP_TERMS_OLD=1 if CEDIS_CODE==653|CEDIS_CODE==651|CEDIS_CODE==852

gen NCOV_RESP_CONCEPT_OLD=.
replace NCOV_RESP_CONCEPT_OLD=1 if NCOV_RESP_TERMS_OLD==1
replace NCOV_RESP_CONCEPT_OLD=0 if NCOV_RESP_CONCEPT_OLD!=1 

********SYMPTOMS NEW*****************
gen NCOV_RESP_TERMS_NEW=.
replace NCOV_RESP_TERMS_NEW=1 if CEDIS_CODE==653|CEDIS_CODE==651|CEDIS_CODE==852
replace NCOV_RESP_TERMS_NEW=2 if (CEDIS_CODE==004|CEDIS_CODE==610|CEDIS_CODE==103|CEDIS_CODE==008|CEDIS_CODE==154|CEDIS_CODE==007|CEDIS_CODE==404|CEDIS_CODE==604|CEDIS_CODE==152|CEDIS_CODE==401|CEDIS_CODE==402|CEDIS_CODE==410|CEDIS_CODE==652|CEDIS_CODE==715) & ED_VISIT_DATE>= date("20200416","YMD")
replace NCOV_RESP_TERMS_NEW=3 if regexm(STATED_COMPLAINT,"(.*)LOSS OF TASTE(.*)")& ED_VISIT_DATE >=date("20200101","YMD")|regexm(TRIAGE_COMPLAINT_NOTE,"(.*)LOSS OF SMELL(.*)")& ED_VISIT_DATE >=date("20200101","YMD")|regexm(STATED_COMPLAINT,"(.*)LOST TASTE(.*)")& ED_VISIT_DATE >=date("20200101","YMD")|regexm(TRIAGE_COMPLAINT_NOTE,"(.*)LOST SMELL(.*)")& ED_VISIT_DATE >=date("20200101","YMD")|regexm(STATED_COMPLAINT,"(.*)LOSS OF TASTE/SMELL(.*)")& ED_VISIT_DATE >=date("20200101","YMD")|regexm(TRIAGE_COMPLAINT_NOTE,"(.*)LOSS OF TASTE/SMELL(.*)")& ED_VISIT_DATE >=date("20200101","YMD")

gen NCOV_RESP_CONCEPT_NEW=.
replace NCOV_RESP_CONCEPT_NEW=1 if NCOV_RESP_TERMS_NEW==1|NCOV_RESP_TERMS_NEW==2|NCOV_RESP_TERMS_NEW==3
replace NCOV_RESP_CONCEPT_NEW=0 if NCOV_RESP_CONCEPT_NEW!=1 

*******************************************************************AFFECTED COUNTRY/TRAVEL TERMS*********************************
gen AFFECTED_COUNTRY=.
replace AFFECTED_COUNTRY=1 if regexm(STATED_COMPLAINT,"(.*)HUBEI(.*)")& ED_VISIT_DATE >=date("20200101","YMD")|regexm(TRIAGE_COMPLAINT_NOTE,"(.*)HUBEI(.*)")& ED_VISIT_DATE >=date("20200101","YMD")
replace AFFECTED_COUNTRY=2 if regexm(STATED_COMPLAINT,"(.*)WUHAN(.*)")& ED_VISIT_DATE >=date("20200101","YMD")|regexm(TRIAGE_COMPLAINT_NOTE,"(.*)WUHAN(.*)")& ED_VISIT_DATE >=date("20200101","YMD")
replace AFFECTED_COUNTRY=3 if regexm(STATED_COMPLAINT,"(.*)CHINA(.*)")& ED_VISIT_DATE >=date("20200101","YMD")|regexm(TRIAGE_COMPLAINT_NOTE,"(.*)CHINA(.*)")& ED_VISIT_DATE >=date("20200101","YMD")
replace AFFECTED_COUNTRY=4 if regexm(STATED_COMPLAINT,"(.*)HONG KONG(.*)")& ED_VISIT_DATE >=date("20200101","YMD")|regexm(TRIAGE_COMPLAINT_NOTE,"(.*)HONG KONG(.*)")& ED_VISIT_DATE >=date("20200101","YMD")
replace AFFECTED_COUNTRY=5 if regexm(STATED_COMPLAINT,"(.*)JAPAN(.*)")& ED_VISIT_DATE >=date("20200101","YMD")|regexm(TRIAGE_COMPLAINT_NOTE,"(.*)JAPAN(.*)")& ED_VISIT_DATE >=date("20200101","YMD")
replace AFFECTED_COUNTRY=6 if regexm(STATED_COMPLAINT,"(.*)KOREA(.*)")& ED_VISIT_DATE >=date("20200101","YMD")|regexm(TRIAGE_COMPLAINT_NOTE,"(.*)KOREA(.*)")& ED_VISIT_DATE >=date("20200101","YMD")
replace AFFECTED_COUNTRY=7 if regexm(STATED_COMPLAINT,"(.*)SINGAPORE(.*)")& ED_VISIT_DATE >=date("20200101","YMD")|regexm(TRIAGE_COMPLAINT_NOTE,"(.*)SINGAPORE(.*)")& ED_VISIT_DATE >=date("20200101","YMD")
replace AFFECTED_COUNTRY=8 if regexm(STATED_COMPLAINT,"(.*)IRAN(.*)")& ED_VISIT_DATE >=date("20200101","YMD")|regexm(TRIAGE_COMPLAINT_NOTE,"(.*)IRAN(.*)")& ED_VISIT_DATE >=date("20200101","YMD")
replace AFFECTED_COUNTRY=9 if regexm(STATED_COMPLAINT,"(.*)ITALY(.*)")& ED_VISIT_DATE >=date("20200101","YMD")|regexm(TRIAGE_COMPLAINT_NOTE,"(.*)ITALY(.*)")& ED_VISIT_DATE >=date("20200101","YMD")
replace AFFECTED_COUNTRY=10 if regexm(STATED_COMPLAINT,"(.*)DIAMOND PRINCESS(.*)")& ED_VISIT_DATE >=date("20200101","YMD")|regexm(TRIAGE_COMPLAINT_NOTE,"(.*)DIAMOND PRINCESS(.*)")& ED_VISIT_DATE >=date("20200101","YMD")
replace AFFECTED_COUNTRY=11 if regexm(STATED_COMPLAINT,"(.*)AUSTRALIA(.*)")& ED_VISIT_DATE >=date("20200101","YMD")|regexm(TRIAGE_COMPLAINT_NOTE,"(.*)AUSTRALIA(.*)")& ED_VISIT_DATE >=date("20200101","YMD")
replace AFFECTED_COUNTRY=12 if regexm(STATED_COMPLAINT,"(.*)MALAYSIA(.*)")& ED_VISIT_DATE >=date("20200101","YMD")|regexm(TRIAGE_COMPLAINT_NOTE,"(.*)MALAYSIA(.*)")& ED_VISIT_DATE >=date("20200101","YMD")
replace AFFECTED_COUNTRY=13 if regexm(STATED_COMPLAINT,"(.*)VIET NAM(.*)")& ED_VISIT_DATE >=date("20200101","YMD")|regexm(TRIAGE_COMPLAINT_NOTE,"(.*)VIET NAM(.*)")& ED_VISIT_DATE >=date("20200101","YMD")
replace AFFECTED_COUNTRY=14 if regexm(STATED_COMPLAINT,"(.*)VIETNAM(.*)")& ED_VISIT_DATE >=date("20200101","YMD")|regexm(TRIAGE_COMPLAINT_NOTE,"(.*)VIETNAM(.*)")& ED_VISIT_DATE >=date("20200101","YMD")
replace AFFECTED_COUNTRY=15 if regexm(STATED_COMPLAINT,"(.*)GERMANY(.*)")& ED_VISIT_DATE >=date("20200101","YMD")|regexm(TRIAGE_COMPLAINT_NOTE,"(.*)GERMANY(.*)")& ED_VISIT_DATE >=date("20200101","YMD")
replace AFFECTED_COUNTRY=16 if regexm(STATED_COMPLAINT,"(.*)FRANCE(.*)")& ED_VISIT_DATE >=date("20200101","YMD")|regexm(TRIAGE_COMPLAINT_NOTE,"(.*)FRANCE(.*)")& ED_VISIT_DATE >=date("20200101","YMD")
replace AFFECTED_COUNTRY=17 if regexm(STATED_COMPLAINT,"(.*)UNITED KINGDOM(.*)")& ED_VISIT_DATE >=date("20200101","YMD")|regexm(TRIAGE_COMPLAINT_NOTE,"(.*)UNITED KINGDOM(.*)")& ED_VISIT_DATE >=date("20200101","YMD")
replace AFFECTED_COUNTRY=18 if regexm(STATED_COMPLAINT,"(.*)CROATIA(.*)")& ED_VISIT_DATE >=date("20200101","YMD")|regexm(TRIAGE_COMPLAINT_NOTE,"(.*)CROATIA(.*)")& ED_VISIT_DATE >=date("20200101","YMD")
replace AFFECTED_COUNTRY=19 if regexm(STATED_COMPLAINT,"(.*)SAN MARINO(.*)")& ED_VISIT_DATE >=date("20200101","YMD")|regexm(TRIAGE_COMPLAINT_NOTE,"(.*)SAN MARINO(.*)")& ED_VISIT_DATE >=date("20200101","YMD")
replace AFFECTED_COUNTRY=20 if regexm(STATED_COMPLAINT,"(.*)THAILAND(.*)")& ED_VISIT_DATE >=date("20200101","YMD")|regexm(TRIAGE_COMPLAINT_NOTE,"(.*)THAILAND(.*)")& ED_VISIT_DATE >=date("20200101","YMD")
replace AFFECTED_COUNTRY=21 if strpos(STATED_COMPLAINT," UAE ")& ED_VISIT_DATE >=date("20200101","YMD")|strpos(TRIAGE_COMPLAINT_NOTE," UAE ")& ED_VISIT_DATE >=date("20200101","YMD")
replace AFFECTED_COUNTRY=22 if regexm(STATED_COMPLAINT,"(.*)UNITED ARAB EMIRATES(.*)")& ED_VISIT_DATE >=date("20200101","YMD")|regexm(TRIAGE_COMPLAINT_NOTE,"(.*)UNITED ARAB EMIRATES(.*)")& ED_VISIT_DATE >=date("20200101","YMD")
replace AFFECTED_COUNTRY=23 if regexm(STATED_COMPLAINT,"(.*)UNITED STATES(.*)")& ED_VISIT_DATE >=date("20200101","YMD")|regexm(TRIAGE_COMPLAINT_NOTE,"(.*)UNITED STATES(.*)")& ED_VISIT_DATE >=date("20200101","YMD")
replace AFFECTED_COUNTRY=24 if strpos(STATED_COMPLAINT," USA ")& ED_VISIT_DATE >=date("20200101","YMD")|strpos(TRIAGE_COMPLAINT_NOTE," USA ")& ED_VISIT_DATE >=date("20200101","YMD")
replace AFFECTED_COUNTRY=25 if regexm(STATED_COMPLAINT,"(.*)CALIFORNIA(.*)")& ED_VISIT_DATE >=date("20200101","YMD")|regexm(TRIAGE_COMPLAINT_NOTE,"(.*)CALIFORNIA(.*)")& ED_VISIT_DATE >=date("20200101","YMD")
replace AFFECTED_COUNTRY=26 if regexm(STATED_COMPLAINT,"(.*)OREGON(.*)")& ED_VISIT_DATE >=date("20200101","YMD")|regexm(TRIAGE_COMPLAINT_NOTE,"(.*)OREGON(.*)")& ED_VISIT_DATE >=date("20200101","YMD")
replace AFFECTED_COUNTRY=27 if regexm(STATED_COMPLAINT,"(.*)WASHINGTON(.*)")& ED_VISIT_DATE >=date("20200101","YMD")|regexm(TRIAGE_COMPLAINT_NOTE,"(.*)WASHINGTON(.*)")& ED_VISIT_DATE >=date("20200101","YMD")
replace AFFECTED_COUNTRY=28 if regexm(STATED_COMPLAINT,"(.*)SPAIN(.*)")& ED_VISIT_DATE >=date("20200302","YMD")|regexm(TRIAGE_COMPLAINT_NOTE,"(.*)SPAIN(.*)")& ED_VISIT_DATE >=date("20200302","YMD")
replace AFFECTED_COUNTRY=29 if regexm(STATED_COMPLAINT,"(.*)NORWAY(.*)")& ED_VISIT_DATE >=date("20200302","YMD")|regexm(TRIAGE_COMPLAINT_NOTE,"(.*)NORWAY(.*)")& ED_VISIT_DATE >=date("20200302","YMD")
replace AFFECTED_COUNTRY=30 if regexm(STATED_COMPLAINT,"(.*)DENMARK(.*)")& ED_VISIT_DATE >=date("20200302","YMD")|regexm(TRIAGE_COMPLAINT_NOTE,"(.*)DENMARK(.*)")& ED_VISIT_DATE >=date("20200302","YMD")
replace AFFECTED_COUNTRY=31 if regexm(STATED_COMPLAINT,"(.*)FINLAND(.*)")& ED_VISIT_DATE >=date("20200302","YMD")|regexm(TRIAGE_COMPLAINT_NOTE,"(.*)FINLAND(.*)")& ED_VISIT_DATE >=date("20200302","YMD")
replace AFFECTED_COUNTRY=32 if regexm(STATED_COMPLAINT,"(.*)NETHERLANDS(.*)")& ED_VISIT_DATE >=date("20200302","YMD")|regexm(TRIAGE_COMPLAINT_NOTE,"(.*)NETHERLANDS(.*)")& ED_VISIT_DATE >=date("20200302","YMD")
replace AFFECTED_COUNTRY=33 if regexm(STATED_COMPLAINT,"(.*)GREECE(.*)")& ED_VISIT_DATE >=date("20200302","YMD")|regexm(TRIAGE_COMPLAINT_NOTE,"(.*)GREECE(.*)")& ED_VISIT_DATE >=date("20200302","YMD")
replace AFFECTED_COUNTRY=34 if regexm(STATED_COMPLAINT,"(.*)INDONESIA(.*)")& ED_VISIT_DATE >=date("20200302","YMD")|regexm(TRIAGE_COMPLAINT_NOTE,"(.*)INDONESIA(.*)")& ED_VISIT_DATE >=date("20200302","YMD")
replace AFFECTED_COUNTRY=35 if regexm(STATED_COMPLAINT,"(.*)TORONTO(.*)")& ED_VISIT_DATE >=date("20200302","YMD")|regexm(TRIAGE_COMPLAINT_NOTE,"(.*)TORONTO(.*)")& ED_VISIT_DATE >=date("20200302","YMD")
replace AFFECTED_COUNTRY=36 if regexm(STATED_COMPLAINT,"(.*)ONTARIO(.*)")& ED_VISIT_DATE >=date("20200302","YMD")|regexm(TRIAGE_COMPLAINT_NOTE,"(.*)ONTARIO(.*)")& ED_VISIT_DATE >=date("20200302","YMD")
replace AFFECTED_COUNTRY=37 if regexm(STATED_COMPLAINT,"(.*)SWITZERLAND(.*)")& ED_VISIT_DATE >=date("20200303","YMD")|regexm(TRIAGE_COMPLAINT_NOTE,"(.*)SWITZERLAND(.*)")& ED_VISIT_DATE >=date("20200303","YMD") 
replace AFFECTED_COUNTRY=38 if regexm(STATED_COMPLAINT,"(.*)ISRAEL(.*)")& ED_VISIT_DATE >=date("20200303","YMD")|regexm(TRIAGE_COMPLAINT_NOTE,"(.*)ISRAEL(.*)")& ED_VISIT_DATE >=date("20200303","YMD")
replace AFFECTED_COUNTRY=39 if regexm(STATED_COMPLAINT,"(.*)LEBANON(.*)")& ED_VISIT_DATE >=date("20200303","YMD")|regexm(TRIAGE_COMPLAINT_NOTE,"(.*)LEBANON(.*)")& ED_VISIT_DATE >=date("20200303","YMD")
replace AFFECTED_COUNTRY=40 if regexm(STATED_COMPLAINT,"(.*)ECUADOR(.*)")& ED_VISIT_DATE >=date("20200303","YMD")|regexm(TRIAGE_COMPLAINT_NOTE,"(.*)ECUADOR(.*)")& ED_VISIT_DATE >=date("20200303","YMD")
replace AFFECTED_COUNTRY=41 if regexm(STATED_COMPLAINT,"(.*)SWEDEN(.*)")& ED_VISIT_DATE >=date("20200304","YMD")|regexm(TRIAGE_COMPLAINT_NOTE,"(.*)SWEDEN(.*)")& ED_VISIT_DATE >=date("20200304","YMD")
replace AFFECTED_COUNTRY=42 if regexm(STATED_COMPLAINT,"(.*)ROMANIA(.*)")& ED_VISIT_DATE >=date("20200304","YMD")|regexm(TRIAGE_COMPLAINT_NOTE,"(.*)ROMANIA(.*)")& ED_VISIT_DATE >=date("20200304","YMD")
replace AFFECTED_COUNTRY=43 if regexm(STATED_COMPLAINT,"(.*)ROMANIA(.*)")& ED_VISIT_DATE >=date("20200305","YMD")|regexm(TRIAGE_COMPLAINT_NOTE,"(.*)ROMANIA(.*)")& ED_VISIT_DATE >=date("20200305","YMD")
replace AFFECTED_COUNTRY=44 if regexm(STATED_COMPLAINT,"(.*)PORTUGAL(.*)")& ED_VISIT_DATE >=date("20200305","YMD")|regexm(TRIAGE_COMPLAINT_NOTE,"(.*)PORTUGAL(.*)")& ED_VISIT_DATE >=date("20200305","YMD")
replace AFFECTED_COUNTRY=45 if regexm(STATED_COMPLAINT,"(.*)BELARUS(.*)")& ED_VISIT_DATE >=date("20200305","YMD")|regexm(TRIAGE_COMPLAINT_NOTE,"(.*)BELARUS(.*)")& ED_VISIT_DATE >=date("20200305","YMD")
replace AFFECTED_COUNTRY=46 if regexm(STATED_COMPLAINT,"(.*)ROMANIA(.*)")& ED_VISIT_DATE >=date("20200305","YMD")|regexm(TRIAGE_COMPLAINT_NOTE,"(.*)ROMANIA(.*)")& ED_VISIT_DATE >=date("20200305","YMD")
replace AFFECTED_COUNTRY=47 if regexm(STATED_COMPLAINT,"(.*)BOSNIA(.*)")& ED_VISIT_DATE >=date("20200305","YMD")|regexm(TRIAGE_COMPLAINT_NOTE,"(.*)BOSNIA(.*)")& ED_VISIT_DATE >=date("20200305","YMD")
replace AFFECTED_COUNTRY=48 if regexm(STATED_COMPLAINT,"(.*)HERZEGOVINA(.*)")& ED_VISIT_DATE >=date("20200305","YMD")|regexm(TRIAGE_COMPLAINT_NOTE,"(.*)HERZEGOVINA(.*)")& ED_VISIT_DATE >=date("20200305","YMD")
replace AFFECTED_COUNTRY=49 if regexm(STATED_COMPLAINT,"(.*)INDIA(.*)")& ED_VISIT_DATE >=date("20200305","YMD")|regexm(TRIAGE_COMPLAINT_NOTE,"(.*)INDIA(.*)")& ED_VISIT_DATE >=date("20200305","YMD")
replace AFFECTED_COUNTRY=50 if regexm(STATED_COMPLAINT,"(.*)ALGERIA(.*)")& ED_VISIT_DATE >=date("20200305","YMD")|regexm(TRIAGE_COMPLAINT_NOTE,"(.*)ALGERIA(.*)")& ED_VISIT_DATE >=date("20200305","YMD")
replace AFFECTED_COUNTRY=51 if regexm(STATED_COMPLAINT,"(.*)NEW ZEALAND(.*)")& ED_VISIT_DATE >=date("20200306","YMD")|regexm(TRIAGE_COMPLAINT_NOTE,"(.*)NEW ZEALAND(.*)")& ED_VISIT_DATE >=date("20200306","YMD")
replace AFFECTED_COUNTRY=52 if regexm(STATED_COMPLAINT,"(.*)PHILIPPINES(.*)")& ED_VISIT_DATE >=date("20200306","YMD")|regexm(TRIAGE_COMPLAINT_NOTE,"(.*)PHILIPPINES(.*)")& ED_VISIT_DATE >=date("20200306","YMD")
replace AFFECTED_COUNTRY=53 if regexm(STATED_COMPLAINT,"(.*)IRELAND(.*)")& ED_VISIT_DATE >=date("20200306","YMD")|regexm(TRIAGE_COMPLAINT_NOTE,"(.*)IRELAND(.*)")& ED_VISIT_DATE >=date("20200306","YMD")
replace AFFECTED_COUNTRY=54 if regexm(STATED_COMPLAINT,"(.*)CZECHIA(.*)")& ED_VISIT_DATE >=date("20200306","YMD")|regexm(TRIAGE_COMPLAINT_NOTE,"(.*)CZECHIA(.*)")& ED_VISIT_DATE >=date("20200306","YMD")
replace AFFECTED_COUNTRY=55 if regexm(STATED_COMPLAINT,"(.*)SLOVENIA(.*)")& ED_VISIT_DATE >=date("20200306","YMD")|regexm(TRIAGE_COMPLAINT_NOTE,"(.*)SLOVENIA(.*)")& ED_VISIT_DATE >=date("20200306","YMD")
replace AFFECTED_COUNTRY=56 if regexm(STATED_COMPLAINT,"(.*)SLOVAKIA(.*)")& ED_VISIT_DATE >=date("20200306","YMD")|regexm(TRIAGE_COMPLAINT_NOTE,"(.*)SLOVAKIA(.*)")& ED_VISIT_DATE >=date("20200306","YMD")
replace AFFECTED_COUNTRY=57 if regexm(STATED_COMPLAINT,"(.*)PALESTINE(.*)")& ED_VISIT_DATE >=date("20200306","YMD")|regexm(TRIAGE_COMPLAINT_NOTE,"(.*)PALESTINE(.*)")& ED_VISIT_DATE >=date("20200306","YMD")
replace AFFECTED_COUNTRY=58 if regexm(STATED_COMPLAINT,"(.*)CAMEROON(.*)")& ED_VISIT_DATE >=date("20200306","YMD")|regexm(TRIAGE_COMPLAINT_NOTE,"(.*)CAMEROON(.*)")& ED_VISIT_DATE >=date("20200306","YMD")
replace AFFECTED_COUNTRY=59 if regexm(STATED_COMPLAINT,"(.*)CAMBODIA(.*)")& ED_VISIT_DATE >=date("20200307","YMD")|regexm(TRIAGE_COMPLAINT_NOTE,"(.*)CAMBODIA(.*)")& ED_VISIT_DATE >=date("20200307","YMD")
replace AFFECTED_COUNTRY=60 if regexm(STATED_COMPLAINT,"(.*)ICELAND(.*)")& ED_VISIT_DATE >=date("20200307","YMD")|regexm(TRIAGE_COMPLAINT_NOTE,"(.*)ICELAND(.*)")& ED_VISIT_DATE >=date("20200307","YMD")
replace AFFECTED_COUNTRY=61 if regexm(STATED_COMPLAINT,"(.*)GEORGIA(.*)")& ED_VISIT_DATE >=date("20200307","YMD")|regexm(TRIAGE_COMPLAINT_NOTE,"(.*)GEORGIA(.*)")& ED_VISIT_DATE >=date("20200307","YMD")
replace AFFECTED_COUNTRY=62 if regexm(STATED_COMPLAINT,"(.*)HUNGARY(.*)")& ED_VISIT_DATE >=date("20200307","YMD")|regexm(TRIAGE_COMPLAINT_NOTE,"(.*)HUNGARY(.*)")& ED_VISIT_DATE >=date("20200307","YMD")
replace AFFECTED_COUNTRY=63 if regexm(STATED_COMPLAINT,"(.*)BULGARIA(.*)")& ED_VISIT_DATE >=date("20200307","YMD")|regexm(TRIAGE_COMPLAINT_NOTE,"(.*)BULGARIA(.*)")& ED_VISIT_DATE >=date("20200307","YMD")
replace AFFECTED_COUNTRY=64 if regexm(STATED_COMPLAINT,"(.*)MALDIVES(.*)")& ED_VISIT_DATE >=date("20200307","YMD")|regexm(TRIAGE_COMPLAINT_NOTE,"(.*)MALDIVES(.*)")& ED_VISIT_DATE >=date("20200307","YMD")
replace AFFECTED_COUNTRY=65 if regexm(STATED_COMPLAINT,"(.*)PERU(.*)")& ED_VISIT_DATE >=date("20200307","YMD")|regexm(TRIAGE_COMPLAINT_NOTE,"(.*)PERU(.*)")& ED_VISIT_DATE >=date("20200307","YMD")
replace AFFECTED_COUNTRY=66 if regexm(STATED_COMPLAINT,"(.*)VANCOUVER(.*)")& ED_VISIT_DATE >=date("20200307","YMD")|regexm(TRIAGE_COMPLAINT_NOTE,"(.*)VANCOUVER(.*)")& ED_VISIT_DATE >=date("20200307","YMD")
replace AFFECTED_COUNTRY=67 if regexm(STATED_COMPLAINT,"(.*)BANGLADESH(.*)")& ED_VISIT_DATE >=date("20200309","YMD")|regexm(TRIAGE_COMPLAINT_NOTE,"(.*)BANGLADESH(.*)")& ED_VISIT_DATE >=date("20200309","YMD")
replace AFFECTED_COUNTRY=68 if regexm(STATED_COMPLAINT,"(.*)BAHRAIN(.*)")& ED_VISIT_DATE >=date("20200309","YMD")|regexm(TRIAGE_COMPLAINT_NOTE,"(.*)BAHRAIN(.*)")& ED_VISIT_DATE >=date("20200309","YMD")
replace AFFECTED_COUNTRY=69 if regexm(STATED_COMPLAINT,"(.*)IRAQ(.*)")& ED_VISIT_DATE >=date("20200309","YMD")|regexm(TRIAGE_COMPLAINT_NOTE,"(.*)IRAQ(.*)")& ED_VISIT_DATE >=date("20200309","YMD")
replace AFFECTED_COUNTRY=70 if regexm(STATED_COMPLAINT,"(.*)EGYPT(.*)")& ED_VISIT_DATE >=date("20200309","YMD")|regexm(TRIAGE_COMPLAINT_NOTE,"(.*)EGYPT(.*)")& ED_VISIT_DATE >=date("20200309","YMD")
replace AFFECTED_COUNTRY=71 if regexm(STATED_COMPLAINT,"(.*)BRAZIL(.*)")& ED_VISIT_DATE >=date("20200309","YMD")|regexm(TRIAGE_COMPLAINT_NOTE,"(.*)BRAZIL(.*)")& ED_VISIT_DATE >=date("20200309","YMD")
replace AFFECTED_COUNTRY=72 if regexm(STATED_COMPLAINT,"(.*)CHILE(.*)")& ED_VISIT_DATE >=date("20200309","YMD")|regexm(TRIAGE_COMPLAINT_NOTE,"(.*)CHILE(.*)")& ED_VISIT_DATE >=date("20200309","YMD")
replace AFFECTED_COUNTRY=73 if regexm(STATED_COMPLAINT,"(.*)COSTA RICA(.*)")& ED_VISIT_DATE >=date("20200309","YMD")|regexm(TRIAGE_COMPLAINT_NOTE,"(.*)COSTA RICA(.*)")& ED_VISIT_DATE >=date("20200309","YMD")
replace AFFECTED_COUNTRY=74 if regexm(STATED_COMPLAINT,"(.*)PAKISTAN(.*)")& ED_VISIT_DATE >=date("20200310","YMD")|regexm(TRIAGE_COMPLAINT_NOTE,"(.*)PAKISTAN(.*)")& ED_VISIT_DATE >=date("20200310","YMD")
replace AFFECTED_COUNTRY=75 if regexm(STATED_COMPLAINT,"(.*)MACEDONIA(.*)")& ED_VISIT_DATE >=date("20200310","YMD")|regexm(TRIAGE_COMPLAINT_NOTE,"(.*)MACEDONIA(.*)")& ED_VISIT_DATE >=date("20200310","YMD")
replace AFFECTED_COUNTRY=76 if regexm(STATED_COMPLAINT,"(.*)SAUDI ARABIA(.*)")& ED_VISIT_DATE >=date("20200311","YMD")|regexm(TRIAGE_COMPLAINT_NOTE,"(.*)SAUDI ARABIA(.*)")& ED_VISIT_DATE >=date("20200311","YMD")
replace AFFECTED_COUNTRY=77 if regexm(STATED_COMPLAINT,"(.*)TUNISIA(.*)")& ED_VISIT_DATE >=date("20200311","YMD")|regexm(TRIAGE_COMPLAINT_NOTE,"(.*)TUNISIA(.*)")& ED_VISIT_DATE >=date("20200311","YMD")
replace AFFECTED_COUNTRY=78 if regexm(STATED_COMPLAINT,"(.*)PARAGUAY(.*)")& ED_VISIT_DATE >=date("20200311","YMD")|regexm(TRIAGE_COMPLAINT_NOTE,"(.*)PARAGUAY(.*)")& ED_VISIT_DATE >=date("20200311","YMD")
replace AFFECTED_COUNTRY=79 if regexm(STATED_COMPLAINT,"(.*)SERBIA(.*)")& ED_VISIT_DATE >=date("20200311","YMD")|regexm(TRIAGE_COMPLAINT_NOTE,"(.*)SERBIA(.*)")& ED_VISIT_DATE >=date("20200311","YMD")
replace AFFECTED_COUNTRY=80 if regexm(STATED_COMPLAINT,"(.*)ALBANIA(.*)")& ED_VISIT_DATE >=date("20200311","YMD")|regexm(TRIAGE_COMPLAINT_NOTE,"(.*)ALBANIA(.*)")& ED_VISIT_DATE >=date("20200311","YMD")
replace AFFECTED_COUNTRY=81 if regexm(STATED_COMPLAINT,"(.*)LUXEMBOURG(.*)")& ED_VISIT_DATE >=date("20200312","YMD")|regexm(TRIAGE_COMPLAINT_NOTE,"(.*)LUXEMBOURG(.*)")& ED_VISIT_DATE >=date("20200312","YMD")
replace AFFECTED_COUNTRY=82 if regexm(STATED_COMPLAINT,"(.*)MOROCCO(.*)")& ED_VISIT_DATE >=date("20200312","YMD")|regexm(TRIAGE_COMPLAINT_NOTE,"(.*)MOROCCO(.*)")& ED_VISIT_DATE >=date("20200312","YMD")
replace AFFECTED_COUNTRY=83 if regexm(STATED_COMPLAINT,"(.*)KUWAIT(.*)")& ED_VISIT_DATE >=date("20200312","YMD")|regexm(TRIAGE_COMPLAINT_NOTE,"(.*)KUWAIT(.*)")& ED_VISIT_DATE >=date("20200312","YMD")
replace AFFECTED_COUNTRY=84 if regexm(STATED_COMPLAINT,"(.*)PANAMA(.*)")& ED_VISIT_DATE >=date("20200312","YMD")|regexm(TRIAGE_COMPLAINT_NOTE,"(.*)PANAMA(.*)")& ED_VISIT_DATE >=date("20200312","YMD")
replace AFFECTED_COUNTRY=85 if regexm(STATED_COMPLAINT,"(.*)QATAR(.*)")& ED_VISIT_DATE >=date("20200312","YMD")|regexm(TRIAGE_COMPLAINT_NOTE,"(.*)QATAR(.*)")& ED_VISIT_DATE >=date("20200312","YMD")
replace AFFECTED_COUNTRY=86 if regexm(STATED_COMPLAINT,"(.*)POLAND(.*)")& ED_VISIT_DATE >=date("20200312","YMD")|regexm(TRIAGE_COMPLAINT_NOTE,"(.*)POLAND(.*)")& ED_VISIT_DATE >=date("20200312","YMD")
replace AFFECTED_COUNTRY=87 if regexm(STATED_COMPLAINT,"(.*)BRUNEI DARUSSALAM(.*)")& ED_VISIT_DATE >=date("20200314","YMD")|regexm(TRIAGE_COMPLAINT_NOTE,"(.*)BRUNEI DARUSSALAM(.*)")& ED_VISIT_DATE >=date("20200314","YMD")
replace AFFECTED_COUNTRY=88 if regexm(STATED_COMPLAINT,"(.*)ESTONIA(.*)")& ED_VISIT_DATE >=date("20200314","YMD")|regexm(TRIAGE_COMPLAINT_NOTE,"(.*)ESTONIA(.*)")& ED_VISIT_DATE >=date("20200314","YMD")
replace AFFECTED_COUNTRY=89 if regexm(STATED_COMPLAINT,"(.*)SRI LANKA(.*)")& ED_VISIT_DATE >=date("20200314","YMD")|regexm(TRIAGE_COMPLAINT_NOTE,"(.*)SRI LANKA(.*)")& ED_VISIT_DATE >=date("20200314","YMD")
replace AFFECTED_COUNTRY=90 if regexm(STATED_COMPLAINT,"(.*)SRILANKA(.*)")& ED_VISIT_DATE >=date("20200314","YMD")|regexm(TRIAGE_COMPLAINT_NOTE,"(.*)SRILANKA(.*)")& ED_VISIT_DATE >=date("20200314","YMD")
replace AFFECTED_COUNTRY=91 if regexm(STATED_COMPLAINT,"(.*)SOUTH AFRICA(.*)")& ED_VISIT_DATE >=date("20200314","YMD")|regexm(TRIAGE_COMPLAINT_NOTE,"(.*)SOUTH AFRICA(.*)")& ED_VISIT_DATE >=date("20200314","YMD")
replace AFFECTED_COUNTRY=92 if regexm(STATED_COMPLAINT,"(.*)ALBERTA(.*)")& ED_VISIT_DATE >=date("20200314","YMD")|regexm(TRIAGE_COMPLAINT_NOTE,"(.*)ALBERTA(.*)")& ED_VISIT_DATE >=date("20200314","YMD")
replace AFFECTED_COUNTRY=93 if regexm(STATED_COMPLAINT,"(.*)EDMONTON(.*)")& ED_VISIT_DATE >=date("20200314","YMD")|regexm(TRIAGE_COMPLAINT_NOTE,"(.*)EDMONTON(.*)")& ED_VISIT_DATE >=date("20200314","YMD")
replace AFFECTED_COUNTRY=94 if regexm(STATED_COMPLAINT,"(.*)CALGARY(.*)")& ED_VISIT_DATE >=date("20200314","YMD")|regexm(TRIAGE_COMPLAINT_NOTE,"(.*)CALGARY(.*)")& ED_VISIT_DATE >=date("20200314","YMD")
replace AFFECTED_COUNTRY=95 if regexm(STATED_COMPLAINT,"(.*)OTTAWA(.*)")& ED_VISIT_DATE >=date("20200314","YMD")|regexm(TRIAGE_COMPLAINT_NOTE,"(.*)OTTAWA(.*)")& ED_VISIT_DATE >=date("20200314","YMD")
replace AFFECTED_COUNTRY=96 if regexm(STATED_COMPLAINT,"(.*)QUEBEC(.*)")& ED_VISIT_DATE >=date("20200314","YMD")|regexm(TRIAGE_COMPLAINT_NOTE,"(.*)QUEBEC(.*)")& ED_VISIT_DATE >=date("20200314","YMD")
replace AFFECTED_COUNTRY=97 if regexm(STATED_COMPLAINT,"(.*)ARMENIA(.*)")& ED_VISIT_DATE >=date("20200315","YMD")|regexm(TRIAGE_COMPLAINT_NOTE,"(.*)ARMENIA(.*)")& ED_VISIT_DATE >=date("20200315","YMD")
replace AFFECTED_COUNTRY=98 if regexm(STATED_COMPLAINT,"(.*)UKRAINE(.*)")& ED_VISIT_DATE >=date("20200315","YMD")|regexm(TRIAGE_COMPLAINT_NOTE,"(.*)UKRAINE(.*)")& ED_VISIT_DATE >=date("20200315","YMD")
replace AFFECTED_COUNTRY=99 if regexm(STATED_COMPLAINT,"(.*)JAMAICA(.*)")& ED_VISIT_DATE >=date("20200315","YMD")|regexm(TRIAGE_COMPLAINT_NOTE,"(.*)JAMAICA(.*)")& ED_VISIT_DATE >=date("20200315","YMD")
replace AFFECTED_COUNTRY=100 if regexm(STATED_COMPLAINT,"(.*)SENAGAL(.*)")& ED_VISIT_DATE >=date("20200315","YMD")|regexm(TRIAGE_COMPLAINT_NOTE,"(.*)SENAGAL(.*)")& ED_VISIT_DATE >=date("20200315","YMD")
replace AFFECTED_COUNTRY=101 if regexm(STATED_COMPLAINT,"(.*)INTERNATIONAL(.*)")& ED_VISIT_DATE >=date("20200315","YMD")|regexm(TRIAGE_COMPLAINT_NOTE,"(.*)INTERNATIONAL(.*)")& ED_VISIT_DATE >=date("20200315","YMD")
replace AFFECTED_COUNTRY=102 if regexm(STATED_COMPLAINT,"(.*)TRAVEL(.*)")& ED_VISIT_DATE >=date("20200315","YMD")|regexm(TRIAGE_COMPLAINT_NOTE,"(.*)TRAVEL(.*)")& ED_VISIT_DATE >=date("20200315","YMD")
replace AFFECTED_COUNTRY=103 if regexm(STATED_COMPLAINT,"(.*)UBEKISTAN(.*)")& ED_VISIT_DATE >=date("20200316","YMD")|regexm(TRIAGE_COMPLAINT_NOTE,"(.*)UBEKISTAN(.*)")& ED_VISIT_DATE >=date("20200316","YMD")
replace AFFECTED_COUNTRY=104 if regexm(STATED_COMPLAINT,"(.*)ARGENTINA(.*)")& ED_VISIT_DATE >=date("20200316","YMD")|regexm(TRIAGE_COMPLAINT_NOTE,"(.*)ARGENTINA(.*)")& ED_VISIT_DATE >=date("20200316","YMD")
replace AFFECTED_COUNTRY=105 if regexm(STATED_COMPLAINT,"(.*)GUYANA(.*)")& ED_VISIT_DATE >=date("20200316","YMD")|regexm(TRIAGE_COMPLAINT_NOTE,"(.*)GUYANA(.*)")& ED_VISIT_DATE >=date("20200316","YMD")
replace AFFECTED_COUNTRY=106 if regexm(STATED_COMPLAINT,"(.*)RWANDA(.*)")& ED_VISIT_DATE >=date("20200316","YMD")|regexm(TRIAGE_COMPLAINT_NOTE,"(.*)RWANDA(.*)")& ED_VISIT_DATE >=date("20200316","YMD")
replace AFFECTED_COUNTRY=107 if regexm(STATED_COMPLAINT,"(.*)GUAM(.*)")& ED_VISIT_DATE >=date("20200317","YMD")|regexm(TRIAGE_COMPLAINT_NOTE,"(.*)GUAM(.*)")& ED_VISIT_DATE >=date("20200317","YMD")
replace AFFECTED_COUNTRY=108 if regexm(STATED_COMPLAINT,"(.*)MOLDOVA(.*)")& ED_VISIT_DATE >=date("20200317","YMD")|regexm(TRIAGE_COMPLAINT_NOTE,"(.*)MOLDOVA(.*)")& ED_VISIT_DATE >=date("20200317","YMD")
replace AFFECTED_COUNTRY=109 if regexm(STATED_COMPLAINT,"(.*)DOMINICAN REPUBLIC(.*)")& ED_VISIT_DATE >=date("20200317","YMD")|regexm(TRIAGE_COMPLAINT_NOTE,"(.*)DOMINICAN REPUBLIC(.*)")& ED_VISIT_DATE >=date("20200317","YMD")
replace AFFECTED_COUNTRY=110 if regexm(STATED_COMPLAINT,"(.*)BAHAMAS(.*)")& ED_VISIT_DATE >=date("20200317","YMD")|regexm(TRIAGE_COMPLAINT_NOTE,"(.*)BAHAMAS(.*)")& ED_VISIT_DATE >=date("20200317","YMD")
replace AFFECTED_COUNTRY=111 if regexm(STATED_COMPLAINT,"(.*)KENYA(.*)")& ED_VISIT_DATE >=date("20200317","YMD")|regexm(TRIAGE_COMPLAINT_NOTE,"(.*)KENYA(.*)")& ED_VISIT_DATE >=date("20200317","YMD")
replace AFFECTED_COUNTRY=112 if regexm(STATED_COMPLAINT,"(.*)BACK FROM(.*)")& ED_VISIT_DATE >=date("20200315","YMD")|regexm(TRIAGE_COMPLAINT_NOTE,"(.*)BACK FROM(.*)")& ED_VISIT_DATE >=date("20200315","YMD")
replace AFFECTED_COUNTRY=113 if regexm(STATED_COMPLAINT,"(.*)RETURNED FROM(.*)")& ED_VISIT_DATE >=date("20200315","YMD")|regexm(TRIAGE_COMPLAINT_NOTE,"(.*)RETURNED FROM(.*)")& ED_VISIT_DATE >=date("20200315","YMD")
label def AFFECTED_COUNTRY 1 "HUBEI" 2 "WUHAN" 3 "CHINA"4 "HONG KONG" 5 "JAPAN" 6 "KOREA" 7 "SINGAPORE" 8 "IRAN" 9 "ITALY" 10 "DIAMOND PRINCESS" 11 "AUSTRALIA" 12 "MALAYSIA" 13 "VIET NAM" 14 "VIETNAM" 15 "GERMANY" 16 "FRANCE" 17 "UNITED KINGDOM" 18 "CROATIA" 19 "SAN MARINO" 20 "THAILAND" 21 "UAE" 22 "UNITED ARAB EMIRATES" 23 "UNITED STATES" 24 "USA" 25 "CALIFORNIA"  26 "OREGON" 27 "WASHINGTON" 28 "SPAIN" 29 "NORWAY" 30 "DENMARK" 31 "FINLAND"  32 "NETHERLANDS"  33 "GREECE" 34 "INDONESIA"  35 "TORONTO" 36 "ONTARIO" 37 "SWITZERLAND" 38 "ISRAEL" 39 "LEBANON" 40"ECUADOR" 41 "SWEDEN" 42 "ROMANIA" 43 "BELGIUM" 44 "PORTUGAL" 45 "BELARUS" 46 "ROMANIA" 47 "BOSNIA" 48 "HERZEGOVINA" 49 "INDIA" 50 "ALGERIA" 51 "NEW ZEALAND" 52 "PHILIPPINES" 53 "IRELAND" 54 "CZECHIA" 55 "SLOVENIA" 56 "SLOVAKIA" 57 "PALESTINE" 58 "CAMEROON" 59 "CAMBODIA" 60 "ICELAND" 61 "GEORGIA" 62 "HUNGARY" 63 "BULGARIA" 64 "MALDIVES" 65 "PERU" 66 "VANCOUVER" 67 "BANGLADESH" 68 "BARHRAIN" 69 "IRAQ" 70 "EGYPT" 71 "BRAZIL" 72 "CHILE" 73 "COSTA RICA" 74 "PAKISTAN" 75 "MACEDONIA" 76 "SAUDI ARABIA"  78 "PARAGUAY" 79 "SERBIA" 80 "ALBANIA" 81 "LUXEMBOURG" 82 "MOROCCO" 83 "KUWAIT" 84 "PANAMA" 85 "QATAR" 86 "POLAND" 87 "BRUNEI DARUSSALAM" 88 "ESTONIA" 89 "SRI LANKA" 90 "SRILANKA" 91 "SOUTH AFRICA" 92 "ALBERTA" 93 "EDMONTON" 94 "CALGARY" 95 "OTTAWA" 96 "QUEBEC" 97 "ARMENIA" 98 "UKRAINE" 99 "JAMAICA" 100 "SENAGAL" 101 "INTERNATIONAL" 102 "TRAVEL" 103 "UBEKISTAN" 104 "ARGENTINA" 105 "GUYANA" 106 "RWANDA"  107 "GUAM" 108 "MOLDOVA" 109 "DOMINICAN REPUBLIC" 110 "BAHAMAS" 111 "KENYA" 112 "BACK FROM" 113 "RETURNED FROM"
label val AFFECTED_COUNTRY AFFECTED_COUNTRY

gen DISEASE_COUNTRY_CONCEPT=.
replace DISEASE_COUNTRY_CONCEPT=1 if AFFECTED_COUNTRY==1|AFFECTED_COUNTRY==2|AFFECTED_COUNTRY==3|AFFECTED_COUNTRY==4|AFFECTED_COUNTRY==5|AFFECTED_COUNTRY==6|AFFECTED_COUNTRY==7|AFFECTED_COUNTRY==8|AFFECTED_COUNTRY==9|AFFECTED_COUNTRY==10|AFFECTED_COUNTRY==11|AFFECTED_COUNTRY==12|AFFECTED_COUNTRY==13|AFFECTED_COUNTRY==14|AFFECTED_COUNTRY==15|AFFECTED_COUNTRY==16|AFFECTED_COUNTRY==17|AFFECTED_COUNTRY==18|AFFECTED_COUNTRY==19|AFFECTED_COUNTRY==20|AFFECTED_COUNTRY==21|AFFECTED_COUNTRY==22|AFFECTED_COUNTRY==23|AFFECTED_COUNTRY==24|AFFECTED_COUNTRY==25|AFFECTED_COUNTRY==26|AFFECTED_COUNTRY==27|AFFECTED_COUNTRY==28|AFFECTED_COUNTRY==29|AFFECTED_COUNTRY==30|AFFECTED_COUNTRY==31|AFFECTED_COUNTRY==32|AFFECTED_COUNTRY==33|AFFECTED_COUNTRY==34|AFFECTED_COUNTRY==35|AFFECTED_COUNTRY==36|AFFECTED_COUNTRY==37|AFFECTED_COUNTRY==38|AFFECTED_COUNTRY==39|AFFECTED_COUNTRY==40|AFFECTED_COUNTRY==41|AFFECTED_COUNTRY==42|AFFECTED_COUNTRY==43|AFFECTED_COUNTRY==44|AFFECTED_COUNTRY==45|AFFECTED_COUNTRY==46|AFFECTED_COUNTRY==47|AFFECTED_COUNTRY==48|AFFECTED_COUNTRY==49|AFFECTED_COUNTRY==50|AFFECTED_COUNTRY==51|AFFECTED_COUNTRY==52|AFFECTED_COUNTRY==53|AFFECTED_COUNTRY==54|AFFECTED_COUNTRY==55|AFFECTED_COUNTRY==56|AFFECTED_COUNTRY==57|AFFECTED_COUNTRY==58|AFFECTED_COUNTRY==59|AFFECTED_COUNTRY==60|AFFECTED_COUNTRY==61|AFFECTED_COUNTRY==62|AFFECTED_COUNTRY==63|AFFECTED_COUNTRY==64|AFFECTED_COUNTRY==65|AFFECTED_COUNTRY==66|AFFECTED_COUNTRY==67|AFFECTED_COUNTRY==68|AFFECTED_COUNTRY==69|AFFECTED_COUNTRY==70|AFFECTED_COUNTRY==71|AFFECTED_COUNTRY==72|AFFECTED_COUNTRY==73|AFFECTED_COUNTRY==74|AFFECTED_COUNTRY==75|AFFECTED_COUNTRY==76|AFFECTED_COUNTRY==77|AFFECTED_COUNTRY==78|AFFECTED_COUNTRY==79|AFFECTED_COUNTRY==80|AFFECTED_COUNTRY==81|AFFECTED_COUNTRY==82|AFFECTED_COUNTRY==83|AFFECTED_COUNTRY==84|AFFECTED_COUNTRY==85|AFFECTED_COUNTRY==86|AFFECTED_COUNTRY==87|AFFECTED_COUNTRY==88|AFFECTED_COUNTRY==89|AFFECTED_COUNTRY==90|AFFECTED_COUNTRY==91|AFFECTED_COUNTRY==92|AFFECTED_COUNTRY==93|AFFECTED_COUNTRY==94|AFFECTED_COUNTRY==95|AFFECTED_COUNTRY==96|AFFECTED_COUNTRY==97|AFFECTED_COUNTRY==98|AFFECTED_COUNTRY==99|AFFECTED_COUNTRY==100|AFFECTED_COUNTRY==101|AFFECTED_COUNTRY==102|AFFECTED_COUNTRY==103|AFFECTED_COUNTRY==104|AFFECTED_COUNTRY==105|AFFECTED_COUNTRY==105|AFFECTED_COUNTRY==106|AFFECTED_COUNTRY==107|AFFECTED_COUNTRY==108|AFFECTED_COUNTRY==109|AFFECTED_COUNTRY==110|AFFECTED_COUNTRY==111|AFFECTED_COUNTRY==112|AFFECTED_COUNTRY==113
replace DISEASE_COUNTRY_CONCEPT=0 if DISEASE_COUNTRY_CONCEPT!=1

******************Exlusion related to TRAVEL****
gen AFFECTED_COUNTRY_EXCLUSION=.
replace AFFECTED_COUNTRY_EXCLUSION=1 if regexm(STATED_COMPLAINT,"(.*)ECHINACEA(.*)")|regexm(TRIAGE_COMPLAINT_NOTE,"(.*)ECHINACEA(.*)")|regexm(STATED_COMPLAINT,"(.*)NO RECENT TRAVEL OR EXPOSURE COVID 19(.*)")|regexm(TRIAGE_COMPLAINT_NOTE,"(.*)NO RECENT TRAVEL OR EXPOSURE COVID 19(.*)")
replace AFFECTED_COUNTRY_EXCLUSION=2 if regexm(STATED_COMPLAINT,"(.*)NO TRAVEL(.*)")& ED_VISIT_DATE >=date("20200301","YMD")|regexm(TRIAGE_COMPLAINT_NOTE,"(.*)NO TRAVEL(.*)")& ED_VISIT_DATE >=date("20200301","YMD")
replace AFFECTED_COUNTRY_EXCLUSION=3 if regexm(STATED_COMPLAINT,"(.*)NO RECENT TRAVEL(.*)")& ED_VISIT_DATE >=date("20200315","YMD")|regexm(TRIAGE_COMPLAINT_NOTE,"(.*)NO RECENT TRAVEL(.*)")& ED_VISIT_DATE >=date("20200315","YMD")
replace AFFECTED_COUNTRY_EXCLUSION=4 if regexm(STATED_COMPLAINT,"(.*)NO INTERNTL TRAVEL(.*)")& ED_VISIT_DATE >=date("20200315","YMD")|regexm(TRIAGE_COMPLAINT_NOTE,"(.*)NO INTERNTL TRAVEL(.*)")& ED_VISIT_DATE >=date("20200315","YMD")
replace AFFECTED_COUNTRY_EXCLUSION=5 if regexm(STATED_COMPLAINT,"(.*)DENIES TRAVEL/CONTACTS WITH TRAVELERS(.*)")& ED_VISIT_DATE >=date("20200411","YMD")|regexm(TRIAGE_COMPLAINT_NOTE,"(.*)DENIES TRAVEL/CONTACTS WITH TRAVELERS(.*)")& ED_VISIT_DATE >=date("20200411","YMD")
replace AFFECTED_COUNTRY_EXCLUSION=6 if regexm(STATED_COMPLAINT,"(.*)NO FEVER/COUGH/TRAVEL(.*)")& ED_VISIT_DATE >=date("20200419","YMD")|regexm(TRIAGE_COMPLAINT_NOTE,"(.*)NO FEVER/COUGH/TRAVEL(.*)")& ED_VISIT_DATE >=date("20200419","YMD")
replace AFFECTED_COUNTRY_EXCLUSION=7 if regexm(STATED_COMPLAINT,"(.*)NO TRAVEL OR COVID CONTACT(.*)")& ED_VISIT_DATE >=date("20200419","YMD")|regexm(TRIAGE_COMPLAINT_NOTE,"(.*)NO TRAVEL OR COVID CONTACT(.*)")& ED_VISIT_DATE >=date("20200419","YMD")
replace AFFECTED_COUNTRY_EXCLUSION=0 if AFFECTED_COUNTRY_EXCLUSION!=1 & AFFECTED_COUNTRY_EXCLUSION!=2 & AFFECTED_COUNTRY_EXCLUSION!=3 & AFFECTED_COUNTRY_EXCLUSION!=4 & AFFECTED_COUNTRY_EXCLUSION!=5 & AFFECTED_COUNTRY_EXCLUSION!=6 & AFFECTED_COUNTRY_EXCLUSION!=7

***********************Triage disease***********
gen COVID_TRIAGE_TERM=.
replace COVID_TRIAGE_TERM=1 if strpos(STATED_COMPLAINT," NCOV ")& ED_VISIT_DATE >=date("20200101","YMD")|strpos(TRIAGE_COMPLAINT_NOTE," NCOV ")& ED_VISIT_DATE >=date("20200101","YMD")
replace COVID_TRIAGE_TERM=2 if regexm(STATED_COMPLAINT,"(.*)COVID(.*)")& ED_VISIT_DATE >=date("20200101","YMD")|regexm(TRIAGE_COMPLAINT_NOTE,"(.*)COVID(.*)")& ED_VISIT_DATE >=date("20200101","YMD")
replace COVID_TRIAGE_TERM=3 if strpos(STATED_COMPLAINT," CORONA ")& ED_VISIT_DATE >=date("20200101","YMD")|strpos(TRIAGE_COMPLAINT_NOTE," CORONA ")& ED_VISIT_DATE >=date("20200101","YMD")
replace COVID_TRIAGE_TERM=4 if strpos(STATED_COMPLAINT," COV19")|strpos(TRIAGE_COMPLAINT_NOTE," COV19") & ED_VISIT_DATE >=date("20200101","YMD")
replace COVID_TRIAGE_TERM=5 if strpos(STATED_COMPLAINT," C0V19")|strpos(TRIAGE_COMPLAINT_NOTE," C0V19") & ED_VISIT_DATE >=date("20200101","YMD")
replace COVID_TRIAGE_TERM=6 if strpos(STATED_COMPLAINT,"C0V 19")|strpos(TRIAGE_COMPLAINT_NOTE,"C0V 19") & ED_VISIT_DATE >=date("20200101","YMD")
replace COVID_TRIAGE_TERM=7 if strpos(STATED_COMPLAINT,"COV 19")|strpos(TRIAGE_COMPLAINT_NOTE,"COV 19") & ED_VISIT_DATE >=date("20200101","YMD")
replace COVID_TRIAGE_TERM=8 if regexm(STATED_COMPLAINT,"(.*)NOVEL CORONA(.*)")& ED_VISIT_DATE >=date("20200101","YMD")|regexm(TRIAGE_COMPLAINT_NOTE,"(.*)NOVEL CORONA(.*)")& ED_VISIT_DATE >=date("20200101","YMD")

gen COVID_DISEASE_EXCLUSION=.
replace COVID_DISEASE_EXCLUSION=1 if regexm(STATED_COMPLAINT,"(.*)NO CONTACT WITH KNOWN COVID(.*)")& ED_VISIT_DATE >=date("20200419","YMD")|regexm(TRIAGE_COMPLAINT_NOTE,"(.*)NO CONTACT WITH KNOWN COVID(.*)")& ED_VISIT_DATE >=date("20200419","YMD")
replace COVID_DISEASE_EXCLUSION=2 if regexm(STATED_COMPLAINT,"(.*)NO TRAVEL OR COVID CONTACT(.*)")& ED_VISIT_DATE >=date("20200419","YMD")|regexm(TRIAGE_COMPLAINT_NOTE,"(.*)NO TRAVEL OR COVID CONTACT(.*)")& ED_VISIT_DATE >=date("20200419","YMD")
replace COVID_DISEASE_EXCLUSION=3 if regexm(STATED_COMPLAINT,"(.*)COVID NEG(.*)")& ED_VISIT_DATE >=date("20200426","YMD")|regexm(TRIAGE_COMPLAINT_NOTE,"(.*)COVID NEG(.*)")& ED_VISIT_DATE >=date("20200426","YMD")
replace COVID_DISEASE_EXCLUSION=4 if regexm(STATED_COMPLAINT,"(.*)COVID SCREEN NEG(.*)")& ED_VISIT_DATE >=date("20200426","YMD")|regexm(TRIAGE_COMPLAINT_NOTE,"(.*)COVID SCREEN NEG(.*)")& ED_VISIT_DATE >=date("20200426","YMD")
replace COVID_DISEASE_EXCLUSION=5 if regexm(STATED_COMPLAINT,"(.*)COVID/ILI SCREEN NEG(.*)")& ED_VISIT_DATE >=date("20200426","YMD")|regexm(TRIAGE_COMPLAINT_NOTE,"(.*)COVID/ILI SCREEN NEG(.*)")& ED_VISIT_DATE >=date("20200426","YMD")
replace COVID_DISEASE_EXCLUSION=6 if regexm(STATED_COMPLAINT,"(.*)NO COVID RISK FACTORS(.*)")& ED_VISIT_DATE >=date("20200705","YMD")|regexm(TRIAGE_COMPLAINT_NOTE,"(.*)NO COVID RISK FACTORS(.*)")& ED_VISIT_DATE >=date("20200705","YMD")
replace COVID_DISEASE_EXCLUSION=7 if regexm(STATED_COMPLAINT,"(.*)NO SYMPTOMS OF COVID(.*)")& ED_VISIT_DATE >=date("20200705","YMD")|regexm(TRIAGE_COMPLAINT_NOTE,"(.*)NO SYMPTOMS OF COVID(.*)")& ED_VISIT_DATE >=date("20200705","YMD")
replace COVID_DISEASE_EXCLUSION=0 if COVID_DISEASE_EXCLUSION!=1 & COVID_DISEASE_EXCLUSION!=2 & COVID_DISEASE_EXCLUSION!=3 & COVID_DISEASE_EXCLUSION!=4 & COVID_DISEASE_EXCLUSION!=5 & COVID_DISEASE_EXCLUSION!=6 & COVID_DISEASE_EXCLUSION!=7

gen TRIAGE_DISEASE_CONCEPT=.
replace TRIAGE_DISEASE_CONCEPT=1 if (COVID_TRIAGE_TERM==1|COVID_TRIAGE_TERM==2|COVID_TRIAGE_TERM==3|COVID_TRIAGE_TERM==4|COVID_TRIAGE_TERM==5|COVID_TRIAGE_TERM==6|COVID_TRIAGE_TERM==7|COVID_TRIAGE_TERM==8)& COVID_DISEASE_EXCLUSION==0
replace TRIAGE_DISEASE_CONCEPT=0 if TRIAGE_DISEASE_CONCEPT!=1

****************gen old triage definintion***
gen TRIAGE_COVID_OLD=.
replace TRIAGE_COVID_OLD=1 if NCOV_RESP_CONCEPT_OLD==1 & DISEASE_COUNTRY_CONCEPT==1 & AFFECTED_COUNTRY_EXCLUSION==0 
replace TRIAGE_COVID_OLD=2 if NCOV_RESP_CONCEPT_OLD==1 & TRIAGE_DISEASE_CONCEPT==1

gen TRIAGE_COVID_OLDCONCEPT=.
replace TRIAGE_COVID_OLDCONCEPT=1 if TRIAGE_COVID_OLD==1|TRIAGE_COVID_OLD==2
replace TRIAGE_COVID_OLDCONCEPT=0 if TRIAGE_COVID_OLDCONCEPT!=1


****************gen new triage definintion***
gen TRIAGE_COVID_NEW=.
replace TRIAGE_COVID_NEW=1 if TRIAGE_DISEASE_CONCEPT==1
replace TRIAGE_COVID_NEW=2 if NCOV_RESP_CONCEPT_NEW==1 & DISEASE_COUNTRY_CONCEPT==1 & AFFECTED_COUNTRY_EXCLUSION==0 

gen TRIAGE_COVID_NEWCONCEPT=.
replace TRIAGE_COVID_NEWCONCEPT=1 if TRIAGE_COVID_NEW==1|TRIAGE_COVID_NEW==2
replace TRIAGE_COVID_NEWCONCEPT=0 if TRIAGE_COVID_NEWCONCEPT!=1

*****NCOV DISCHARGE*******
gen DISCHARGE_NCOV_DIAGNOSIS=.
replace DISCHARGE_NCOV_DIAGNOSIS=1 if strpos(DISCHARGE_DIAGNOSIS," NCOV ")
replace DISCHARGE_NCOV_DIAGNOSIS=2 if regexm(DISCHARGE_DIAGNOSIS,"(.*)NOVEL CORONA(.*)")
replace DISCHARGE_NCOV_DIAGNOSIS=3 if regexm(DISCHARGE_DIAGNOSIS,"(.*)COVID(.*)")
replace DISCHARGE_NCOV_DIAGNOSIS=4 if strpos(DISCHARGE_DIAGNOSIS," CORONA ")
replace DISCHARGE_NCOV_DIAGNOSIS=5 if strpos(DISCHARGE_DIAGNOSIS," COV19")
replace DISCHARGE_NCOV_DIAGNOSIS=6 if strpos(DISCHARGE_DIAGNOSIS," C0V19")
replace DISCHARGE_NCOV_DIAGNOSIS=7 if strpos(DISCHARGE_DIAGNOSIS," COV 19")
replace DISCHARGE_NCOV_DIAGNOSIS=8 if strpos(DISCHARGE_DIAGNOSIS," C0V 19")

gen DISCHARGE_NCOV_CASE_SYNDROME=.
replace DISCHARGE_NCOV_CASE_SYNDROME=1 if DISCHARGE_NCOV_DIAGNOSIS==1|DISCHARGE_NCOV_DIAGNOSIS==2|DISCHARGE_NCOV_DIAGNOSIS==3|DISCHARGE_NCOV_DIAGNOSIS==4|DISCHARGE_NCOV_DIAGNOSIS==5|DISCHARGE_NCOV_DIAGNOSIS==6|DISCHARGE_NCOV_DIAGNOSIS==7|DISCHARGE_NCOV_DIAGNOSIS==8
replace DISCHARGE_NCOV_CASE_SYNDROME=0 if DISCHARGE_NCOV_CASE_SYNDROME!=1


*********NCOV CASE DEFINITON**********
gen COVID_CASE_DEFINITION=.
replace COVID_CASE_DEFINITION=1 if TRIAGE_COVID_OLDCONCEPT==1 & ED_VISIT_DATE < date("20200416","YMD")
replace COVID_CASE_DEFINITION=2 if TRIAGE_COVID_NEWCONCEPT==1 & ED_VISIT_DATE >=date("20200416","YMD")
replace COVID_CASE_DEFINITION=3 if DISCHARGE_NCOV_CASE_SYNDROME==1

gen COVID_CASE_CONCEPT=.
replace COVID_CASE_CONCEPT=1 if COVID_CASE_DEFINITION==1|COVID_CASE_DEFINITION==2|COVID_CASE_DEFINITION==3
replace COVID_CASE_CONCEPT=0 if COVID_CASE_CONCEPT!=1

gen NCOV_CASE_SYNDROME=.
replace NCOV_CASE=1 if DISCHARGE_NCOV_CASE_SYNDROME==1|COVID_CASE_CONCEPT==1
replace NCOV_CASE=0 if NCOV_CASE!=1

************************************************************************************************CONSTITUATIONAL TERMS*****************************************************************************************************************

*************FEVER CONCEPT******************

****INITIAL ED TEMPERATURE***
gen FEBRILE_ED_TEMP=.
replace FEBRILE_ED_TEMP=1 if TRIAGE_TEMP >=38.0 & TRIAGE_TEMP!=.
replace FEBRILE_ED_TEMP=0 if FEBRILE_ED_TEMP!=1

****NO FEVER DIAGNOSIS (FEVER EXCLUSION) ****
gen NO_FEVER_TERM=.
replace NO_FEVER_TERM=1 if regexm(STATED_COMPLAINT,"(.*)NO FEV(.*)")|regexm(TRIAGE_COMPLAINT_NOTE,"(.*)NO FEV(.*)")|regexm(STATED_COMPLAINT,"(.*)-FEV(.*)")|regexm(TRIAGE_COMPLAINT_NOTE,"(.*)-FEV(.*)")|regexm(STATED_COMPLAINT,"(.*)- FEV(.*)")|regexm(TRIAGE_COMPLAINT_NOTE,"(.*)- FEV(.*)")
replace NO_FEVER_TERM=2 if regexm(STATED_COMPLAINT,"(.*)DENIES FEV(.*)")|regexm(TRIAGE_COMPLAINT_NOTE,"(.*)DENIES FEV(.*)")
replace NO_FEVER_TERM=3 if regexm(STATED_COMPLAINT,"(.*)NOT FEB(.*)")|regexm(TRIAGE_COMPLAINT_NOTE,"(.*)NOT FEB(.*)")
replace NO_FEVER_TERM=4 if regexm(STATED_COMPLAINT,"(.*)AFEB(.*)")|regexm(TRIAGE_COMPLAINT_NOTE,"(.*)AFEB(.*)")
replace NO_FEVER_TERM=5 if regexm(STATED_COMPLAINT,"(.*)NO CHILLS(.*)")|regexm(TRIAGE_COMPLAINT_NOTE,"(.*)NO CHILLS(.*)")|regexm(STATED_COMPLAINT,"(.*)-CHILLS(.*)")|regexm(TRIAGE_COMPLAINT_NOTE,"(.*)-CHILLS(.*)")|regexm(STATED_COMPLAINT,"(.*)- CHILLS(.*)")|regexm(TRIAGE_COMPLAINT_NOTE,"(.*)- CHILLS(.*)")
replace NO_FEVER_TERM=6 if regexm(STATED_COMPLAINT,"(.*)DENIES CHILLS(.*)")|regexm(TRIAGE_COMPLAINT_NOTE,"(.*)DENIES CHILLS(.*)")
label def NO_FEVER_TERM 1"NO FEV" 2"DENIES FEV" 3"NOT FEB" 4 "AFEB" 5 "NO CHILLS" 6 "DENIES CHILLS"
label val NO_FEVER_TERM NO_FEVER_TERM

gen NO_FEVER_CONCEPT=.
replace NO_FEVER_CONCEPT=1 if NO_FEVER_TERM==1 & FEBRILE_ED_TEMP==0|NO_FEVER_TERM==2 & FEBRILE_ED_TEMP==0|NO_FEVER_TERM==3 & FEBRILE_ED_TEMP==0|NO_FEVER_TERM==4 & FEBRILE_ED_TEMP==0|NO_FEVER_TERM==5 & FEBRILE_ED_TEMP==0|NO_FEVER_TERM==4 & FEBRILE_ED_TEMP==6
replace NO_FEVER_CONCEPT=0 if NO_FEVER_CONCEPT!=1 

******** POSITIVE FEVER DIAGNOSIS *********
*** ANALYSE TRIAGE FREE-TEXT CELLS ***
gen FEVER_TERM=.
*analyze stated-complaint and/or triage-complaint fields
replace FEVER_TERM=1 if regexm(STATED_COMPLAINT,"(.*)FEV(.*)")|regexm(TRIAGE_COMPLAINT_NOTE,"(.*)FEV(.*)")
replace FEVER_TERM=2 if regexm(STATED_COMPLAINT,"(.*)FEB(.*)")|regexm(TRIAGE_COMPLAINT_NOTE,"(.*)FEB(.*)")
replace FEVER_TERM=3 if regexm(STATED_COMPLAINT,"(.*)HIGH TEMP(.*)")|regexm(TRIAGE_COMPLAINT_NOTE,"(.*)HIGH TEMP(.*)")
replace FEVER_TERM=4 if regexm(STATED_COMPLAINT,"(.*)ELEVATED TEMP(.*)")|regexm(TRIAGE_COMPLAINT_NOTE,"(.*)ELEVATED TEMP(.*)")
replace FEVER_TERM=5 if regexm(STATED_COMPLAINT,"(.*)CHILLS(.*)")|regexm(TRIAGE_COMPLAINT_NOTE,"(.*)CHILLS(.*)")
replace FEVER_TERM=6 if regexm(STATED_COMPLAINT,"(.*)SHIVER(.*)")|regexm(TRIAGE_COMPLAINT_NOTE,"(.*)SHIVER(.*)")
replace FEVER_TERM=7 if regexm(STATED_COMPLAINT,"(.*)RIGOR(.*)")|regexm(TRIAGE_COMPLAINT_NOTE,"(.*)RIGOR(.*)")
label def FEVER_TERM 1"FEV" 2"FEB" 3 "HIGH TEMP" 4 "ELEVATED TEMP" 5 "CHILLS" 6 "SHIVER" 7 "RIGOR"
label val FEVER_TERM FEVER_TERM
tab FEVER_TERM


*combine all the different fever terms into a single triage_fever_term
gen TRIAGE_FEVER_TERM=.
replace TRIAGE_FEVER_TERM=1 if FEVER_TERM==1|FEVER_TERM==2|FEVER_TERM==3|FEVER_TERM==4|FEVER_TERM==5|FEVER_TERM==6|FEVER_TERM==7
replace TRIAGE_FEVER_TERM=0 if TRIAGE_FEVER_TERM!=1 

****CEDIS FEVER***
gen CEDIS_FEVER_TERM=.
replace CEDIS_FEVER_TERM=1 if CEDIS_CODE==852
replace CEDIS_FEVER_TERM=0 if CEDIS_FEVER_TERM!=1

******* Final Fever Concept Code ********
* combine the CEDIS and TRIAGE fever calls into a fever concept: 
gen FEVER_CONCEPT_TRIAGE=.
replace FEVER_CONCEPT_TRIAGE=1 if NO_FEVER_CONCEPT==0 & TRIAGE_FEVER_TERM==1
replace FEVER_CONCEPT_TRIAGE=0 if FEVER_CONCEPT_TRIAGE!=1

gen FEVER_CONCEPT=.
replace FEVER_CONCEPT=1 if  NO_FEVER_CONCEPT==0 &(TRIAGE_FEVER_TERM==1|CEDIS_FEVER_TERM==1)
replace FEVER_CONCEPT=0 if FEVER_CONCEPT!=1


*****************************MALAISE CONCEPT**********************************************
* scrape stated_complaint and triage_complaint fields for identified malaise terms:
gen MALAISE_TERM=.
replace MALAISE_TERM=1 if regexm(STATED_COMPLAINT,"(.*)MALAISE(.*)")|regexm(TRIAGE_COMPLAINT_NOTE,"(.*)MALAISE(.*)")
replace MALAISE_TERM=2 if regexm(STATED_COMPLAINT,"(.*)LETHARG(.*)")|regexm(TRIAGE_COMPLAINT_NOTE,"(.*)LETHARG(.*)")
replace MALAISE_TERM=3 if regexm(STATED_COMPLAINT,"(.*)WEAK(.*)")|regexm(TRIAGE_COMPLAINT_NOTE,"(.*)WEAK(.*)")
replace MALAISE_TERM=4 if regexm(STATED_COMPLAINT,"(.*)SOMNOL(.*)")|regexm(TRIAGE_COMPLAINT_NOTE,"(.*)SOMNOL(.*)")
replace MALAISE_TERM=5 if regexm(STATED_COMPLAINT,"(.*)STUPOR(.*)")|regexm(TRIAGE_COMPLAINT_NOTE,"(.*)STUPOR(.*)")
replace MALAISE_TERM=6 if regexm(STATED_COMPLAINT,"(.*)FATIGUE(.*)")|regexm(TRIAGE_COMPLAINT_NOTE,"(.*)FATIGUE(.*)")
replace MALAISE_TERM=7 if regexm(STATED_COMPLAINT,"(.*)FLU LIKE(.*)")|regexm(TRIAGE_COMPLAINT_NOTE,"(.*)FLU LIKE(.*)")
replace MALAISE_TERM=8 if regexm(STATED_COMPLAINT,"(.*)SWEAT(.*)")|regexm(TRIAGE_COMPLAINT_NOTE,"(.*)SWEAT(.*)")
replace MALAISE_TERM=9 if regexm(STATED_COMPLAINT,"(.*)TIRED(.*)")|regexm(TRIAGE_COMPLAINT_NOTE,"(.*)TIRED(.*)")
replace MALAISE_TERM=10 if regexm(STATED_COMPLAINT,"(.*)EXHAUST(.*)")|regexm(TRIAGE_COMPLAINT_NOTE,"(.*)EXHAUST(.*)")
replace MALAISE_TERM=11 if regexm(STATED_COMPLAINT,"(.*)PROSTRATION(.*)")|regexm(TRIAGE_COMPLAINT_NOTE,"(.*)PROSTRATION(.*)")
replace MALAISE_TERM=12 if regexm(STATED_COMPLAINT,"(.*)WEARINESS(.*)")|regexm(TRIAGE_COMPLAINT_NOTE,"(.*)WEARINESS(.*)")
replace MALAISE_TERM=13 if regexm(STATED_COMPLAINT,"(.*)DROWS(.*)")|regexm(TRIAGE_COMPLAINT_NOTE,"(.*)DROWS(.*)")
replace MALAISE_TERM=14 if regexm(STATED_COMPLAINT,"(.*)SLEEPY(.*)")|regexm(TRIAGE_COMPLAINT_NOTE,"(.*)SLEEPY(.*)")
replace MALAISE_TERM=15 if regexm(STATED_COMPLAINT,"(.*)CRANKY(.*)")|regexm(TRIAGE_COMPLAINT_NOTE,"(.*)CRANKY(.*)")
replace MALAISE_TERM=16 if regexm(STATED_COMPLAINT,"(.*)FUSS(.*)")|regexm(TRIAGE_COMPLAINT_NOTE,"(.*)FUSS(.*)")
replace MALAISE_TERM=17 if regexm(STATED_COMPLAINT,"(.*)IRRITAB(.*)")|regexm(TRIAGE_COMPLAINT_NOTE,"(.*)IRRITAB(.*)")
replace MALAISE_TERM=18 if regexm(STATED_COMPLAINT,"(.*)INCONSOLAB(.*)")|regexm(TRIAGE_COMPLAINT_NOTE,"(.*)INCONSOLAB(.*)")
replace MALAISE_TERM=19 if regexm(STATED_COMPLAINT,"(.*)DIAPHOR(.*)")|regexm(TRIAGE_COMPLAINT_NOTE,"(.*)DIAPHOR(.*)")
replace MALAISE_TERM=20 if regexm(STATED_COMPLAINT,"(.*)UNWELL(.*)")|regexm(TRIAGE_COMPLAINT_NOTE,"(.*)UNWELL(.*)")
label def MALAISE_TERM 1"MALAISE" 2"LETHARG" 3"WEAK" 4"SOMNOL" 5"STUPOR" 6"FATIGUE" 7"FLU Like" 8 "SWEAT" 9"TIRED" 10"EXHAUST" 11"PROSTRATION" 12"WEARINESS" 13"DROWS" 14"SLEEPY" 15 "CRANKY" 16 "FUSS" 17 "IRRITAB" 18 "INCONSOLAB" 19 "DIAPHOR" 20 "UNWELL"
label val MALAISE_TERM MALAISE_TERM
tab MALAISE_TERM

* aggregate the separate malaise terms into malaise pos/neg term: 
gen MALAISE_CONCEPT=.
replace MALAISE_CONCEPT=1 if MALAISE_TERM==1|MALAISE_TERM==2|MALAISE_TERM==3|MALAISE_TERM==4|MALAISE_TERM==5|MALAISE_TERM==6|MALAISE_TERM==7|MALAISE_TERM==8|MALAISE_TERM==9|MALAISE_TERM==10|MALAISE_TERM==11|MALAISE_TERM==12|MALAISE_TERM==13|MALAISE_TERM==14|MALAISE_TERM==15|MALAISE_TERM==16|MALAISE_TERM==17|MALAISE_TERM==18|MALAISE_TERM==19|MALAISE_TERM==20
replace MALAISE_CONCEPT=0 if MALAISE_CONCEPT!=1
tab MALAISE_CONCEPT

***************************************MUSCLE PAIN CONCEPT************************************
* scrape stated_complaint and triage_complaint for identified muscle-pain terms: 
gen MUSCLEPAIN_TERM=.
replace MUSCLEPAIN_TERM=1 if regexm(STATED_COMPLAINT,"(.*)MUSCLE PAIN(.*)")|regexm(TRIAGE_COMPLAINT_NOTE,"(.*)MUSCLE PAIN(.*)")
replace MUSCLEPAIN_TERM=2 if regexm(STATED_COMPLAINT,"(.*)JOINT PAIN(.*)")|regexm(TRIAGE_COMPLAINT_NOTE,"(.*)JOINT PAIN(.*)")
replace MUSCLEPAIN_TERM=3 if regexm(STATED_COMPLAINT,"(.*)MUSCLE WEAKNESS(.*)")|regexm(TRIAGE_COMPLAINT_NOTE,"(.*)MUSCLE WEAKNESS(.*)")
replace MUSCLEPAIN_TERM=4 if regexm(STATED_COMPLAINT,"(.*)MYALGIA(.*)")|regexm(TRIAGE_COMPLAINT_NOTE,"(.*)MYALGIA(.*)")
replace MUSCLEPAIN_TERM=5 if regexm(STATED_COMPLAINT,"(.*)BODY ACH(.*)")|regexm(TRIAGE_COMPLAINT_NOTE,"(.*)BODY ACH(.*)")
replace MUSCLEPAIN_TERM=6 if regexm(STATED_COMPLAINT,"(.*)BODYACH(.*)")|regexm(TRIAGE_COMPLAINT_NOTE,"(.*)BODYACH(.*)")
replace MUSCLEPAIN_TERM=7 if regexm(STATED_COMPLAINT,"(.*)MUSCLE ACH(.*)")|regexm(TRIAGE_COMPLAINT_NOTE,"(.*)MUSCLE ACH(.*)")
replace MUSCLEPAIN_TERM=8 if regexm(STATED_COMPLAINT,"(.*)ACHY(.*)")|regexm(TRIAGE_COMPLAINT_NOTE,"(.*)ACHY(.*)")
replace MUSCLEPAIN_TERM=9 if regexm(STATED_COMPLAINT,"(.*)HURTS ALL OVER(.*)")|regexm(TRIAGE_COMPLAINT_NOTE,"(.*)HURTS ALL OVER(.*)")
replace MUSCLEPAIN_TERM=10 if regexm(STATED_COMPLAINT,"(.*)SORE ALL OVER(.*)")|regexm(TRIAGE_COMPLAINT_NOTE,"(.*)SORE ALL OVER(.*)")
label def MUSCLEPAIN_TERM 1"MUSCLE PAIN" 2"JOINT PAIN" 3"MUSCLE WEAKNESS" 4"MYALGIA" 5"BODY ACHE" 6 "BODYACHE" 7"MUSCLE ACHE" 8"ACHY" 9"HURTS ALL OVER" 10 "SORE ALL OVER"
label val MUSCLEPAIN_TERM MUSCLEPAIN_TERM
tab MUSCLEPAIN_TERM

* aggregate into pos/neg musclepain term
gen MUSCLEPAIN_CONCEPT=.
replace MUSCLEPAIN_CONCEPT=1 if MUSCLEPAIN_TERM==1|MUSCLEPAIN_TERM==2|MUSCLEPAIN_TERM==3|MUSCLEPAIN_TERM==4|MUSCLEPAIN_TERM==5|MUSCLEPAIN_TERM==6|MUSCLEPAIN_TERM==7|MUSCLEPAIN_TERM==8|MUSCLEPAIN_TERM==9|MUSCLEPAIN_TERM==10
replace MUSCLEPAIN_CONCEPT=0 if MUSCLEPAIN_CONCEPT!=1
tab MUSCLEPAIN_CONCEPT

*********************************************ANOREXIA CONCEPT***********************************
*scrape stated_complaint and triage_complaint fields to identify anorexia terms: 
gen ANOREXIA_TERMS=.
replace ANOREXIA_TERMS=1 if regexm(STATED_COMPLAINT,"(.*)ANOREXIA(.*)")|regexm(TRIAGE_COMPLAINT_NOTE,"(.*)ANOREXIA(.*)")
replace ANOREXIA_TERMS=2 if regexm(STATED_COMPLAINT,"(.*)APET(.*)")|regexm(TRIAGE_COMPLAINT_NOTE,"(.*)APET(.*)")
replace ANOREXIA_TERMS=3 if regexm(STATED_COMPLAINT,"(.*)APPET(.*)")|regexm(TRIAGE_COMPLAINT_NOTE,"(.*)APET(.*)")
label def ANOREXIA_TERMS 1"ANOREXIA" 2 "APET" 3"APPET"
label val ANOREXIA_TERMS ANOREXIA_TERMS
tab ANOREXIA_TERMS

*combine anorexia terms into single pos/neg term
gen ANOREXIA_CONCEPT=.
replace ANOREXIA_CONCEPT=1 if ANOREXIA_TERMS==1|ANOREXIA_TERMS==2|ANOREXIA_TERMS==3
replace ANOREXIA_CONCEPT=0 if ANOREXIA_CONCEPT!=1
tab ANOREXIA_CONCEPT

************************************DIZZINESS CONCEPT******************************************
*scrape stated_complaint and triage_complaint fields to identify dizziness terms: 
gen DIZZINESS_TERM=.
replace DIZZINESS_TERM=1 if regexm(STATED_COMPLAINT,"(.*)DIZZ(.*)")|regexm(TRIAGE_COMPLAINT_NOTE,"(.*)DIZZ(.*)")
replace DIZZINESS_TERM=2 if regexm(STATED_COMPLAINT,"(.*)WOOS(.*)")|regexm(TRIAGE_COMPLAINT_NOTE,"(.*)WOOS(.*)")
replace DIZZINESS_TERM=3 if regexm(STATED_COMPLAINT,"(.*)WOOZ(.*)")|regexm(TRIAGE_COMPLAINT_NOTE,"(.*)WOOZ(.*)")
replace DIZZINESS_TERM=4 if regexm(STATED_COMPLAINT,"(.*)LIGHT HEAD(.*)")|regexm(TRIAGE_COMPLAINT_NOTE,"(.*)LIGHT HEAD(.*)")
replace DIZZINESS_TERM=5 if regexm(STATED_COMPLAINT,"(.*)LIGHTHEAD(.*)")|regexm(TRIAGE_COMPLAINT_NOTE,"(.*)LIGHTHEAD(.*)")
replace DIZZINESS_TERM=6 if regexm(STATED_COMPLAINT,"(.*)SYNCOPE(.*)")|regexm(TRIAGE_COMPLAINT_NOTE,"(.*)SYNCOPE(.*)")
label def DIZZINESS_TERM 1"DIZZ" 2"WOOS" 3"WOOZ" 4"LIGHT HEAD" 5"LIGHTHEAD" 6 "SYNCOPE"
label val DIZZINESS_TERM DIZZINESS_TERM
tab DIZZINESS_TERM


*combine dizziness terms into single pos/neg term
gen DIZZINESS_CONCEPT=.
replace DIZZINESS_CONCEPT=1 if DIZZINESS_TERM==1|DIZZINESS_TERM==2|DIZZINESS_TERM==3|DIZZINESS_TERM==4|DIZZINESS_TERM==5|DIZZINESS_TERM==6
replace DIZZINESS_CONCEPT=0 if DIZZINESS_CONCEPT!=1
tab DIZZINESS_CONCEPT


*************************************LYMPH CONCEPT*********************************************
*scrape stated_complaint and triage_complaint fields to identify lymph terms: 

gen LYMPH_TERM=.
replace LYMPH_TERM=1 if regexm(STATED_COMPLAINT,"(.*)LYMPH(.*)")|regexm(TRIAGE_COMPLAINT_NOTE,"(.*)LYMPH(.*)")
replace LYMPH_TERM=2 if regexm(STATED_COMPLAINT,"(.*)PAIN TO NODE(.*)")|regexm(TRIAGE_COMPLAINT_NOTE,"(.*)PAIN TO NODE(.*)")
replace LYMPH_TERM=3 if regexm(STATED_COMPLAINT,"(.*)ENLARGED LYMPH(.*)")|regexm(TRIAGE_COMPLAINT_NOTE,"(.*)ENLARGED LYMPH(.*)")
label def LYMPH_TERM 1"LYMPH" 2 "PAIN TO NODE" 3 "ENLARGED LYMPH"
label val LYMPH_TERM LYMPH_TERM
tab LYMPH_TERM

*combine lymph terms into single pos/neg term
gen LYMPH_CONCEPT=.
replace LYMPH_CONCEPT=1 if LYMPH_TERM==1|LYMPH_TERM==2|LYMPH_TERM==3
replace LYMPH_CONCEPT=0 if LYMPH_CONCEPT!=1
tab LYMPH_CONCEPT

***********************************CONSTITUTIONAL CONCEPT**************************************
*generate constitutional concept term from a combination of other concepts: 
gen CONSTITUTIONAL_CONCEPT=.
replace CONSTITUTIONAL_CONCEPT=1 if FEVER_CONCEPT==1|MALAISE_CONCEPT==1|ANOREXIA_CONCEPT==1|DIZZINESS_CONCEPT==1|LYMPH_CONCEPT==1|MUSCLEPAIN_CONCEPT==1
replace CONSTITUTIONAL_CONCEPT=0 if CONSTITUTIONAL_CONCEPT!=1

**********************************COUGH CONCEPT TERMS*******************************************
*Generate cough_exclusion term: 
gen NO_COUGH_TERM=.
replace NO_COUGH_TERM=1 if regexm(STATED_COMPLAINT,"(.*)NO COUG(.*)")|regexm(TRIAGE_COMPLAINT_NOTE,"(.*)NO COUG(.*)")
replace NO_COUGH_TERM=2 if regexm(STATED_COMPLAINT,"(.*)DENIES COUG(.*)")|regexm(TRIAGE_COMPLAINT_NOTE,"(.*)DENIES COUG(.*)")
replace NO_COUGH_TERM=3 if regexm(STATED_COMPLAINT,"(.*)-COUG(.*)")|regexm(TRIAGE_COMPLAINT_NOTE,"(.*)-COUG(.*)")
label def NO_COUGH_TERM 1 "NO COUG" 2 "DENIES COUG" 3 "-COUGH"
label val NO_COUGH_TERM NO_COUGH_TERM

*Combine no_cough terms into single pos/neg cencept term for no_cough
gen NO_COUGH_CONCEPT=.
replace NO_COUGH_CONCEPT=1 if NO_COUGH_TERM==1|NO_COUGH_TERM==2|NO_COUGH_TERM==3
replace NO_COUGH_CONCEPT=0 if NO_COUGH_CONCEPT!=1 


*****TRIAGE COUGH****
*Generate COUGH term from stated_complaint and triage_complaint fields
gen COUGH_TERM=.
replace COUGH_TERM=1 if regexm(STATED_COMPLAINT,"(.*)COUG(.*)")|regexm(TRIAGE_COMPLAINT_NOTE,"(.*)COUG(.*)")
replace COUGH_TERM=2 if regexm(STATED_COMPLAINT,"(.*)COUH(.*)")|regexm(TRIAGE_COMPLAINT_NOTE,"(.*)COUH(.*)")
label def COUGH_TERM 1"COUG" 2"COUH"
label val COUGH_TERM COUGH_TERM

gen TRIAGE_COUGH_TERM=.
replace TRIAGE_COUGH_TERM=1 if COUGH_TERM==1|COUGH_TERM==2
replace TRIAGE_COUGH_TERM=0 if TRIAGE_COUGH_TERM!=1

****CEDIS COUGH***
*Generate cedis_cough term from cedis codes where available: 
gen CEDIS_COUGH=.
replace CEDIS_COUGH=1 if CEDIS_CODE==653
replace CEDIS_COUGH=0 if CEDIS_COUGH!=1
tab CEDIS_COUGH

*****COUGH CONCEPT****
*Aggregate cough terms into single pos/neg term for presence of cough: 
gen COUGH_CONCEPT=.
replace COUGH_CONCEPT=1 if  TRIAGE_COUGH_TERM==1 & NO_COUGH_CONCEPT==0|CEDIS_COUGH==1 & NO_COUGH_CONCEPT==0
replace COUGH_CONCEPT=0 if COUGH_CONCEPT!=1

*****************************SORE THROAT CONCEPT TERMS******************************************
* generate sorethroat concept terms from stated_complain and triage_complaint fields: 
gen SORETHROAT_TERM=.
replace SORETHROAT_TERM=1 if regexm(STATED_COMPLAINT,"(.*)THROAT(.*)")|regexm(TRIAGE_COMPLAINT_NOTE,"(.*)THROAT(.*)")
replace SORETHROAT_TERM=2 if regexm(STATED_COMPLAINT,"(.*)PHARYNGITIS(.*)")|regexm(TRIAGE_COMPLAINT_NOTE,"(.*)PHARYNGITIS(.*)")
replace SORETHROAT_TERM=3 if regexm(STATED_COMPLAINT,"(.*)EPIGLOTTITIS(.*)")|regexm(TRIAGE_COMPLAINT_NOTE,"(.*)EPIGLOTTITIS(.*)")
replace SORETHROAT_TERM=4 if regexm(STATED_COMPLAINT,"(.*)STREP(.*)")|regexm(TRIAGE_COMPLAINT_NOTE,"(.*)STREP(.*)")
replace SORETHROAT_TERM=5 if regexm(STATED_COMPLAINT,"(.*)TONSIL(.*)")|regexm(TRIAGE_COMPLAINT_NOTE,"(.*)TONSIL(.*)")
label def SORETHROAT_TERM 1"THROAT" 2"PHARYNGITIS" 3"EPIGLOTTITIS" 4"STREP" 5 "TONSIL"
label val SORETHROAT_TERM SORETHROAT_TERM
tab SORETHROAT_TERM

*combine triage notes-based sorethroat terms into single term: 
gen TRIAGE_SORETHROAT_TERM=.
replace TRIAGE_SORETHROAT_TERM=1 if SORETHROAT_TERM==1|SORETHROAT_TERM==2|SORETHROAT_TERM==3|SORETHROAT_TERM==4|SORETHROAT_TERM==5
replace TRIAGE_SORETHROAT_TERM=0 if TRIAGE_SORETHROAT_TERM!=1

****CEDIS SORE THROAT***
* Generate sorethroat term from CEDIS codes where available
gen CEDIS_SORETHROAT=.
replace CEDIS_SORETHROAT=1 if CEDIS_CODE==103
replace CEDIS_SORETHROAT=0 if CEDIS_SORETHROAT!=1
tab CEDIS_SORETHROAT

*****SORE THROAT CONCEPT****
*combine triage notes with cedis codes for single sorethroat concept term:
gen SORETHROAT_CONCEPT=.
replace SORETHROAT_CONCEPT=1 if TRIAGE_SORETHROAT_TERM==1|CEDIS_SORETHROAT==1
replace SORETHROAT_CONCEPT=0 if SORETHROAT_CONCEPT!=1
*************************************RESPIRATORY TERMS*****************************************
*653 COUGH,651 SOB, 103 SORE THROAT, 655 HEMOPTYSIS...604 whheze, 610 stridor 

***respiratory diagnosis of interest ***
gen RESP_DIAGNOSIS_TERM=.
replace RESP_DIAGNOSIS_TERM=1 if regexm(STATED_COMPLAINT,"(.*)INFLUEN(.*)")|regexm(TRIAGE_COMPLAINT_NOTE,"(.*)INFLUEN(.*)")
replace RESP_DIAGNOSIS_TERM=2 if regexm(STATED_COMPLAINT,"(.*)RSV(.*)")|STATED_COMPLAINT=="RSV"|regexm(TRIAGE_COMPLAINT_NOTE,"(.*)RSV(.*)")|TRIAGE_COMPLAINT_NOTE=="RSV"
replace RESP_DIAGNOSIS_TERM=3 if regexm(STATED_COMPLAINT,"(.*)PERTUS(.*)")|regexm(TRIAGE_COMPLAINT_NOTE,"(.*)PERTUS(.*)")
replace RESP_DIAGNOSIS_TERM=4 if regexm(STATED_COMPLAINT,"(.*)WHOOP(.*)")|regexm(TRIAGE_COMPLAINT_NOTE,"(.*)WHOOP(.*)")
label def RESP_DIAGNOSIS_TERM 1 "INFLUEN" 2 "RSV" 3 "PERTUS" 4 "WHOOP"
label val RESP_DIAGNOSIS_TERM RESP_DIAGNOSIS_TERM

*combine individual respiratory diagnosis terms into one: 
* NB - RESP_DIAGNOSIS_CONCEPT isnt used anywhere else in this script - fixed
gen RESP_DIAGNOSIS_CONCEPT=.
replace RESP_DIAGNOSIS_CONCEPT=1 if RESP_DIAGNOSIS_TERM==1|RESP_DIAGNOSIS_TERM==2|RESP_DIAGNOSIS_TERM==3|RESP_DIAGNOSIS_TERM==4
replace RESP_DIAGNOSIS_CONCEPT=0 if RESP_DIAGNOSIS_CONCEPT!=1


* Generate respiratory term from combination of stated_complaint , cedis_code, and triage_complaint field
gen RESP_TERM=.
replace RESP_TERM=1 if regexm(STATED_COMPLAINT,"(.*)SOB(.*)")& CEDIS_CODE==653|regexm(STATED_COMPLAINT,"(.*)SOB(.*)")& CEDIS_CODE==103|regexm(STATED_COMPLAINT,"(.*)SOB(.*)")& CEDIS_CODE==651|regexm(STATED_COMPLAINT,"(.*)SOB(.*)")& CEDIS_CODE==655|regexm(STATED_COMPLAINT,"(.*)SOB(.*)")& CEDIS_CODE==852|regexm(TRIAGE_COMPLAINT_NOTE,"(.*)SOB(.*)")& CEDIS_CODE==653|regexm(TRIAGE_COMPLAINT_NOTE,"(.*)SOB(.*)")& CEDIS_CODE==103|regexm(TRIAGE_COMPLAINT_NOTE,"(.*)SOB(.*)")& CEDIS_CODE==651|regexm(TRIAGE_COMPLAINT_NOTE,"(.*)SOB(.*)")& CEDIS_CODE==655|regexm(TRIAGE_COMPLAINT_NOTE,"(.*)SOB(.*)")& CEDIS_CODE==852
replace RESP_TERM=2 if regexm(STATED_COMPLAINT,"(.*)SHORT OF BREATH(.*)")& CEDIS_CODE==653|regexm(STATED_COMPLAINT,"(.*)SHORT OF BREATH(.*)")& CEDIS_CODE==103|regexm(STATED_COMPLAINT,"(.*)SHORT OF BREATH(.*)")& CEDIS_CODE==651|regexm(STATED_COMPLAINT,"(.*)SHORT OF BREATH(.*)")& CEDIS_CODE==655|regexm(STATED_COMPLAINT,"(.*)SHORT OF BREATH(.*)")& CEDIS_CODE==852|regexm(TRIAGE_COMPLAINT_NOTE,"(.*)SHORT OF BREATH(.*)")& CEDIS_CODE==653|regexm(TRIAGE_COMPLAINT_NOTE,"(.*)SHORT OF BREATH(.*)")& CEDIS_CODE==103|regexm(TRIAGE_COMPLAINT_NOTE,"(.*)SHORT OF BREATH(.*)")& CEDIS_CODE==651|regexm(TRIAGE_COMPLAINT_NOTE,"(.*)SHORT OF BREATH(.*)")& CEDIS_CODE==655|regexm(TRIAGE_COMPLAINT_NOTE,"(.*)SHORT OF BREATH(.*)")& CEDIS_CODE==852
replace RESP_TERM=3 if regexm(STATED_COMPLAINT,"(.*)SHORTNESS OF BREATH(.*)")& CEDIS_CODE==653|regexm(STATED_COMPLAINT,"(.*)SHORTNESS OF BREATH(.*)")& CEDIS_CODE==103|regexm(STATED_COMPLAINT,"(.*)SHORTNESS OF BREATH(.*)")& CEDIS_CODE==651|regexm(STATED_COMPLAINT,"(.*)SHORTNESS OF BREATH(.*)")& CEDIS_CODE==655|regexm(STATED_COMPLAINT,"(.*)SHORTNESS OF BREATH(.*)")& CEDIS_CODE==852|regexm(TRIAGE_COMPLAINT_NOTE,"(.*)SHORTNESS OF BREATH(.*)")& CEDIS_CODE==653|regexm(TRIAGE_COMPLAINT_NOTE,"(.*)SHORTNESS OF BREATH(.*)")& CEDIS_CODE==103|regexm(TRIAGE_COMPLAINT_NOTE,"(.*)SHORTNESS OF BREATH(.*)")& CEDIS_CODE==651|regexm(TRIAGE_COMPLAINT_NOTE,"(.*)SHORTNESS OF BREATH(.*)")& CEDIS_CODE==655|regexm(TRIAGE_COMPLAINT_NOTE,"(.*)SHORTNESS OF BREATH(.*)")& CEDIS_CODE==852
replace RESP_TERM=4 if regexm(STATED_COMPLAINT,"(.*)DIFFICULTY BREATH(.*)")& CEDIS_CODE==653|regexm(STATED_COMPLAINT,"(.*)DIFFICULTY BREATH(.*)")& CEDIS_CODE==103|regexm(STATED_COMPLAINT,"(.*)DIFFICULTY BREATH(.*)")& CEDIS_CODE==651|regexm(STATED_COMPLAINT,"(.*)DIFFICULTY BREATH(.*)")& CEDIS_CODE==655|regexm(STATED_COMPLAINT,"(.*)DIFFICULTY BREATH(.*)")& CEDIS_CODE==852|regexm(TRIAGE_COMPLAINT_NOTE,"(.*)DIFFICULTY BREATH(.*)")& CEDIS_CODE==653|regexm(TRIAGE_COMPLAINT_NOTE,"(.*)DIFFICULTY BREATH(.*)")& CEDIS_CODE==103|regexm(TRIAGE_COMPLAINT_NOTE,"(.*)DIFFICULTY BREATH(.*)")& CEDIS_CODE==651|regexm(TRIAGE_COMPLAINT_NOTE,"(.*)DIFFICULTY BREATH(.*)")& CEDIS_CODE==655|regexm(TRIAGE_COMPLAINT_NOTE,"(.*)DIFFICULTY BREATH(.*)")& CEDIS_CODE==852
replace RESP_TERM=5 if regexm(STATED_COMPLAINT,"(.*)RESP(.*)DISTR(.*)")& CEDIS_CODE==653|regexm(STATED_COMPLAINT,"(.*)RESP(.*)DISTR(.*)")& CEDIS_CODE==103|regexm(STATED_COMPLAINT,"(.*)RESP(.*)DISTR(.*)") & CEDIS_CODE==651|regexm(STATED_COMPLAINT,"(.*)RESP(.*)DISTR(.*)")& CEDIS_CODE==655|regexm(STATED_COMPLAINT,"(.*)RESP(.*)DISTR(.*)")& CEDIS_CODE==852|regexm(TRIAGE_COMPLAINT_NOTE,"(.*)RESP(.*)DISTR(.*)")& CEDIS_CODE==653|regexm(TRIAGE_COMPLAINT_NOTE,"(.*)RESP(.*)DISTR(.*)")& CEDIS_CODE==103|regexm(TRIAGE_COMPLAINT_NOTE,"(.*)RESP(.*)DISTR(.*)")& CEDIS_CODE==651|regexm(TRIAGE_COMPLAINT_NOTE,"(.*)RESP(.*)DISTR(.*)")& CEDIS_CODE==655|regexm(TRIAGE_COMPLAINT_NOTE,"(.*)RESP(.*)DISTR(.*)")& CEDIS_CODE==852
replace RESP_TERM=6 if regexm(STATED_COMPLAINT,"(.*)PULMON(.*)")|regexm(TRIAGE_COMPLAINT_NOTE,"(.*)PULMON(.*)")
replace RESP_TERM=7 if regexm(STATED_COMPLAINT,"(.*)CROUP(.*)")|regexm(TRIAGE_COMPLAINT_NOTE,"(.*)CROUP(.*)")
replace RESP_TERM=8 if regexm(STATED_COMPLAINT,"(.*)CANNOT BREATH(.*)")|regexm(TRIAGE_COMPLAINT_NOTE,"(.*)CANNOT BREATH(.*)")
replace RESP_TERM=9 if regexm(STATED_COMPLAINT,"(.*)CANT BREATH(.*)")|regexm(TRIAGE_COMPLAINT_NOTE,"(.*)CANT BREATH(.*)")
replace RESP_TERM=10 if regexm(STATED_COMPLAINT,"(.*)INCRE(.*)RESP (.*)")|regexm(TRIAGE_COMPLAINT_NOTE,"(.*)INCRE(.*)RESP (.*)")
replace RESP_TERM=11 if regexm(STATED_COMPLAINT,"(.*)PNEUMONIA(.*)")|regexm(TRIAGE_COMPLAINT_NOTE,"(.*)PNEUMONIA(.*)")
replace RESP_TERM=12 if regexm(STATED_COMPLAINT,"(.*)BRONCH(.*)")|regexm(TRIAGE_COMPLAINT_NOTE,"(.*)BRONCH(.*)")
replace RESP_TERM=13 if regexm(STATED_COMPLAINT,"(.*)CYANOSIS(.*)")|regexm(TRIAGE_COMPLAINT_NOTE,"(.*)CYANOSIS(.*)")
replace RESP_TERM=14 if STATED_COMPLAINT=="URTI"|strpos(STATED_COMPLAINT, "URTI ")|strpos(STATED_COMPLAINT, " URTI ")|strpos(STATED_COMPLAINT, "URTI/ ")|strpos(STATED_COMPLAINT, " URTI/ ")|strpos(STATED_COMPLAINT, "/URTI ")|strpos(STATED_COMPLAINT, "URTI?")|TRIAGE_COMPLAINT_NOTE=="URTI"|strpos(TRIAGE_COMPLAINT_NOTE, "URTI ")|strpos(TRIAGE_COMPLAINT_NOTE, " URTI ")|strpos(TRIAGE_COMPLAINT_NOTE, "URTI/ ")|strpos(TRIAGE_COMPLAINT_NOTE, " URTI/ ")|strpos(TRIAGE_COMPLAINT_NOTE, "/URTI ")|strpos(TRIAGE_COMPLAINT_NOTE, "URTI?")
replace RESP_TERM=15 if STATED_COMPLAINT=="LRTI"|strpos(STATED_COMPLAINT, "LRTI ")|strpos(STATED_COMPLAINT, " LRTI ")|strpos(STATED_COMPLAINT, "LRTI/ ")|strpos(STATED_COMPLAINT, " LRTI/ ")|strpos(STATED_COMPLAINT, "/LRTI ")|strpos(STATED_COMPLAINT, "LRTI?")|TRIAGE_COMPLAINT_NOTE=="LRTI"|strpos(TRIAGE_COMPLAINT_NOTE, "LRTI ")|strpos(TRIAGE_COMPLAINT_NOTE, " LRTI ")|strpos(TRIAGE_COMPLAINT_NOTE, "LRTI/ ")|strpos(TRIAGE_COMPLAINT_NOTE, " LRTI/ ")|strpos(TRIAGE_COMPLAINT_NOTE, "/LRTI ")|strpos(TRIAGE_COMPLAINT_NOTE, "LRTI?")
replace RESP_TERM=16 if STATED_COMPLAINT=="RTI"|strpos(STATED_COMPLAINT, "RTI ")|strpos(STATED_COMPLAINT, " RTI ")|strpos(STATED_COMPLAINT, "RTI/ ")|strpos(STATED_COMPLAINT, " RTI/ ")|strpos(STATED_COMPLAINT, "/RTI ")|strpos(STATED_COMPLAINT, "RTI?")|TRIAGE_COMPLAINT_NOTE=="RTI"|strpos(TRIAGE_COMPLAINT_NOTE, "RTI ")|strpos(TRIAGE_COMPLAINT_NOTE, " RTI ")|strpos(TRIAGE_COMPLAINT_NOTE, "RTI/ ")|strpos(TRIAGE_COMPLAINT_NOTE, " RTI/ ")|strpos(TRIAGE_COMPLAINT_NOTE, "/RTI ")|strpos(TRIAGE_COMPLAINT_NOTE, "RTI?")
replace RESP_TERM=17 if STATED_COMPLAINT=="URI"|strpos(STATED_COMPLAINT, "URI ")|strpos(STATED_COMPLAINT, " URI ")|strpos(STATED_COMPLAINT, "URI/ ")|strpos(STATED_COMPLAINT, " URI/ ")|strpos(STATED_COMPLAINT, "/URI ")|strpos(STATED_COMPLAINT, "URI?")|TRIAGE_COMPLAINT_NOTE=="URI"|strpos(TRIAGE_COMPLAINT_NOTE, "URI ")|strpos(TRIAGE_COMPLAINT_NOTE, " URI ")|strpos(TRIAGE_COMPLAINT_NOTE, "URI/ ")|strpos(TRIAGE_COMPLAINT_NOTE, " URI/ ")|strpos(TRIAGE_COMPLAINT_NOTE, "/URI ")|strpos(TRIAGE_COMPLAINT_NOTE, "URI?")
replace RESP_TERM=18 if STATED_COMPLAINT=="ILI"|strpos(STATED_COMPLAINT, "ILI ")|strpos(STATED_COMPLAINT, " ILI ")|strpos(STATED_COMPLAINT, "ILI/ ")|strpos(STATED_COMPLAINT, " ILI/ ")|strpos(STATED_COMPLAINT, "/ILI ")|strpos(STATED_COMPLAINT, "ILI?")|TRIAGE_COMPLAINT_NOTE=="ILI"|strpos(TRIAGE_COMPLAINT_NOTE, "ILI ")|strpos(TRIAGE_COMPLAINT_NOTE, " ILI ")|strpos(TRIAGE_COMPLAINT_NOTE, "ILI/ ")|strpos(TRIAGE_COMPLAINT_NOTE, " ILI/ ")|strpos(TRIAGE_COMPLAINT_NOTE, "/ILI ")|strpos(TRIAGE_COMPLAINT_NOTE, "ILI?")
replace RESP_TERM=19 if regexm(STATED_COMPLAINT,"(.*)UPPER(.*)RESP(.*)INF(.*)")|regexm(TRIAGE_COMPLAINT_NOTE,"(.*)UPPER(.*)RESP(.*)INF(.*)")
replace RESP_TERM=20 if regexm(STATED_COMPLAINT,"(.*)LOWER(.*)RESP(.*)INF(.*)")|regexm(TRIAGE_COMPLAINT_NOTE,"(.*)LOWER(.*)RESP(.*)INF(.*)")
replace RESP_TERM=21 if regexm(STATED_COMPLAINT,"(.*)STRIDOR(.*)")|regexm(TRIAGE_COMPLAINT_NOTE,"(.*)STRIDOR(.*)")|CEDIS_CODE==610
replace RESP_TERM=22 if regexm(STATED_COMPLAINT,"(.*)RESP(.*)INFEC(.*)")|regexm(TRIAGE_COMPLAINT_NOTE,"(.*)RESP(.*)INFEC(.*)")
replace RESP_TERM=23 if regexm(STATED_COMPLAINT,"(.*)HYPOXIA(.*)")|regexm(TRIAGE_COMPLAINT_NOTE,"(.*)HYPOXIA(.*)")
replace RESP_TERM=24 if regexm(STATED_COMPLAINT,"(.*)DYSPNEA(.*)")& CEDIS_CODE==653|regexm(STATED_COMPLAINT,"(.*)DYSPNEA(.*)")& CEDIS_CODE==103|regexm(STATED_COMPLAINT,"(.*)DYSPNEA(.*)")& CEDIS_CODE==651|regexm(STATED_COMPLAINT,"(.*)DYSPNEA(.*)")& CEDIS_CODE==655|regexm(STATED_COMPLAINT,"(.*)DYSPNEA(.*)")& CEDIS_CODE==852|regexm(TRIAGE_COMPLAINT_NOTE,"(.*)DYSPNEA(.*)")& CEDIS_CODE==653|regexm(TRIAGE_COMPLAINT_NOTE,"(.*)DYSPNEA(.*)")& CEDIS_CODE==103|regexm(TRIAGE_COMPLAINT_NOTE,"(.*)DYSPNEA(.*)")& CEDIS_CODE==651|regexm(TRIAGE_COMPLAINT_NOTE,"(.*)DYSPNEA(.*)")& CEDIS_CODE==655|regexm(TRIAGE_COMPLAINT_NOTE,"(.*)DYSPNEA(.*)")& CEDIS_CODE==852
replace RESP_TERM=25 if regexm(STATED_COMPLAINT,"(.*)PLEUR(.*)")|regexm(TRIAGE_COMPLAINT_NOTE,"(.*)PLEUR(.*)")
replace RESP_TERM=26 if regexm(STATED_COMPLAINT,"(.*)INFILTR(.*)")|regexm(TRIAGE_COMPLAINT_NOTE,"(.*)INFILTR(.*)")
replace RESP_TERM=27 if regexm(STATED_COMPLAINT,"(.*)TACHYP(.*)")|regexm(TRIAGE_COMPLAINT_NOTE,"(.*)TACHYP(.*)")
replace RESP_TERM=28 if regexm(STATED_COMPLAINT,"(.*)HEMOPTY(.*)")|regexm(TRIAGE_COMPLAINT_NOTE,"(.*)HEMOPTY(.*)")|CEDIS_CODE==655
replace RESP_TERM=29 if regexm(STATED_COMPLAINT,"(.*)GASPING(.*)")|regexm(TRIAGE_COMPLAINT_NOTE,"(.*)GASPING(.*)")
replace RESP_TERM=30 if regexm(STATED_COMPLAINT,"(.*)WHEEZ(.*)")& CEDIS_CODE==653|regexm(STATED_COMPLAINT,"(.*)WHEEZ(.*)")& CEDIS_CODE==103|regexm(STATED_COMPLAINT,"(.*)WHEEZ(.*)")& CEDIS_CODE==651|regexm(STATED_COMPLAINT,"(.*)WHEEZ(.*)")& CEDIS_CODE==655|regexm(STATED_COMPLAINT,"(.*)WHEEZ(.*)")& CEDIS_CODE==852|regexm(STATED_COMPLAINT,"(.*)WHEEZ(.*)")& CEDIS_CODE==659|regexm(TRIAGE_COMPLAINT_NOTE,"(.*)WHEEZ(.*)")& CEDIS_CODE==653|regexm(TRIAGE_COMPLAINT_NOTE,"(.*)WHEEZ(.*)")& CEDIS_CODE==103|regexm(TRIAGE_COMPLAINT_NOTE,"(.*)WHEEZ(.*)")& CEDIS_CODE==651|regexm(TRIAGE_COMPLAINT_NOTE,"(.*)WHEEZ(.*)")& CEDIS_CODE==655|regexm(TRIAGE_COMPLAINT_NOTE,"(.*)WHEEZ(.*)") & CEDIS_CODE==852|regexm(TRIAGE_COMPLAINT_NOTE,"(.*)WHEEZ(.*)")& CEDIS_CODE==659
replace RESP_TERM=31 if regexm(STATED_COMPLAINT,"(.*)RESP(.*)FAIL(.*)")|regexm(TRIAGE_COMPLAINT_NOTE,"(.*)RESP(.*)FAIL(.*)")
replace RESP_TERM=32 if regexm(STATED_COMPLAINT,"FLU(.*)LIKE")|regexm(STATED_COMPLAINT,"(.*)FLU(.*)LIKE(.*)")| regexm(TRIAGE_COMPLAINT_NOTE,"FLU(.*)LIKE")|regexm(TRIAGE_COMPLAINT_NOTE,"(.*)FLU(.*)LIKE(.*)")
replace RESP_TERM=33 if regexm(STATED_COMPLAINT,"(.*)DIFF BR(.*)")|regexm(TRIAGE_COMPLAINT_NOTE,"(.*)DIFF BR(.*)")
label def RESP_TERM 1"SOB" 2 "SHORT OF BREATH" 3"SHORTNESS OF BREATH" 4"DIFF(.*)BR(.*)" 5"RESP(.*)DISTR" 6"PULMON" 7"CROUP" 8"CANNOT BREATH" 9"CANT BREATH" 10 "INCRE(.*)RESP" 11 "PNEUMONIA" 12"BRONCH" 13 "CYANOSIS" 14 "URTI" 15"LRTI" 16 "RTI" 17 "URI" 18 "ILI" 19 "UPPER(.*)RESP(.*)INF"  20 "LOWER(.*)RESP(.*)INF" 21 "STRIDOR" 22 "RESP(.*)INFEC" 23 "HYPOXIA" 24 "DYSPNEA" 25 "PLEUR" 26 "INFILTR" 27 "TACHYP" 28 "HEMOPTY" 29 "GASPING" 30 "WHEEZ" 31 "RESP(.*)FAIL" 32 "FLU LIKE" 33 "DIFF BR" 
label val RESP_TERM RESP_TERM
tab RESP_TERM 

gen RESP_CONCEPT=.
replace RESP_CONCEPT=1 if RESP_TERM==1|RESP_TERM==2|RESP_TERM==3|RESP_TERM==4|RESP_TERM==5|RESP_TERM==6|RESP_TERM==7|RESP_TERM==8|RESP_TERM==9|RESP_TERM==10|RESP_TERM==11|RESP_TERM==12|RESP_TERM==13|RESP_TERM==14|RESP_TERM==15|RESP_TERM==16|RESP_TERM==17|RESP_TERM==18|RESP_TERM==19|RESP_TERM==20|RESP_TERM==21|RESP_TERM==22|RESP_TERM==23|RESP_TERM==24|RESP_TERM==25|RESP_TERM==26|RESP_TERM==27|RESP_TERM==28|RESP_TERM==29|RESP_TERM==30|RESP_TERM==31|RESP_TERM==32|RESP_TERM==33
replace RESP_CONCEPT=0 if RESP_CONCEPT!=1
tab RESP_CONCEPT

********************RESP TRIAGE_CASE_SYNDROME**********
* generate triage case syndrome flags from other aggregate terms: 
gen TRIAGE_CASE_SYNDROME=.
replace TRIAGE_CASE_SYNDROME=1 if RESP_CONCEPT==1 
replace TRIAGE_CASE_SYNDROME=2 if COUGH_CONCEPT==1 
replace TRIAGE_CASE_SYNDROME=3 if SORETHROAT_CONCEPT==1 
*updated to RESP_DIAGNOSIS_CONCEPT
replace TRIAGE_CASE_SYNDROME=4 if RESP_DIAGNOSIS_CONCEPT==1 

* generate respiratory specific triage case syndrome flags: 
gen RESP_TRIAGE_CASE_SYNDROME=.
replace RESP_TRIAGE_CASE_SYNDROME=1 if TRIAGE_CASE_SYNDROME==1|TRIAGE_CASE_SYNDROME==2|TRIAGE_CASE_SYNDROME==3|TRIAGE_CASE_SYNDROME==4
replace RESP_TRIAGE_CASE_SYNDROME=0 if RESP_TRIAGE_CASE_SYNDROME!=1


***************DISCHARGE RESP DIAGNOSIS CONCEPT TERMS*****
*generate respiratory terms from free-text discharge fields: 

gen DISCHARGE_RESP_TERM=.
replace DISCHARGE_RESP_TERM=1 if regexm(DISCHARGE_DIAGNOSIS,"(.*)PULMON(.*)")
replace DISCHARGE_RESP_TERM=2 if regexm(DISCHARGE_DIAGNOSIS,"(.*)CROUP(.*)")
replace DISCHARGE_RESP_TERM=3 if regexm(DISCHARGE_DIAGNOSIS,"(.*)PNEUMONIA(.*)")
replace DISCHARGE_RESP_TERM=4 if regexm(DISCHARGE_DIAGNOSIS,"(.*)BRONCH(.*)")
replace DISCHARGE_RESP_TERM=5 if DISCHARGE_DIAGNOSIS=="URTI"|strpos(DISCHARGE_DIAGNOSIS,"URTI (.*)")|strpos(DISCHARGE_DIAGNOSIS,"(.*) URTI (.*)")|strpos(DISCHARGE_DIAGNOSIS, "(.*) URTI/(.*)")|regexm(DISCHARGE_DIAGNOSIS,"URTI/")|strpos(DISCHARGE_DIAGNOSIS, "(.*)/URTI ")|strpos(DISCHARGE_DIAGNOSIS, "URTI?")|strpos(DISCHARGE_DIAGNOSIS, ".URTI (.*)")|strpos(DISCHARGE_DIAGNOSIS, ")URTI (.*)")|strpos(DISCHARGE_DIAGNOSIS, "VIRAL URTI")|strpos(DISCHARGE_DIAGNOSIS," URTI,")|strpos(DISCHARGE_DIAGNOSIS,"?URTI (.*)")|strpos(DISCHARGE_DIAGNOSIS, "(.*) URTI")|strpos(DISCHARGE_DIAGNOSIS,"URTI,")
replace DISCHARGE_RESP_TERM=6 if DISCHARGE_DIAGNOSIS=="LRTI"|strpos(DISCHARGE_DIAGNOSIS,"LRTI (.*)")|strpos(DISCHARGE_DIAGNOSIS,"(.*) LRTI (.*)")|strpos(DISCHARGE_DIAGNOSIS, "(.*) LRTI/(.*)")|strpos(DISCHARGE_DIAGNOSIS,"LRTI/")|strpos(DISCHARGE_DIAGNOSIS, "(.*)/LRTI ")|strpos(DISCHARGE_DIAGNOSIS, "LRTI?")|strpos(DISCHARGE_DIAGNOSIS, ".LRTI (.*)")|strpos(DISCHARGE_DIAGNOSIS, ")LRTI (.*)")|strpos(DISCHARGE_DIAGNOSIS, "VIRAL LRTI")|strpos(DISCHARGE_DIAGNOSIS, " LRTI,")|strpos(DISCHARGE_DIAGNOSIS, "?LRTI (.*)")|strpos(DISCHARGE_DIAGNOSIS, "(.*) LRTI")
replace DISCHARGE_RESP_TERM=7 if DISCHARGE_DIAGNOSIS=="RTI"|strpos(DISCHARGE_DIAGNOSIS,"RTI (.*)")|strpos(DISCHARGE_DIAGNOSIS,"(.*) RTI (.*)")|strpos(DISCHARGE_DIAGNOSIS, "(.*) RTI/(.*)")|strpos(DISCHARGE_DIAGNOSIS, "RTI/")|strpos(DISCHARGE_DIAGNOSIS, "(.*)/RTI ")|strpos(DISCHARGE_DIAGNOSIS, "RTI?")|strpos(DISCHARGE_DIAGNOSIS, ".RTI (.*)")|strpos(DISCHARGE_DIAGNOSIS, ")RTI (.*)")|strpos(DISCHARGE_DIAGNOSIS, "VIRAL RTI")|strpos(DISCHARGE_DIAGNOSIS, " RTI,")|strpos(DISCHARGE_DIAGNOSIS, "?RTI (.*)")|strpos(DISCHARGE_DIAGNOSIS, "(.*) RTI")|strpos(DISCHARGE_DIAGNOSIS,"RTI,")
replace DISCHARGE_RESP_TERM=8 if DISCHARGE_DIAGNOSIS=="URI"|strpos(DISCHARGE_DIAGNOSIS,"URI (.*)")|strpos(DISCHARGE_DIAGNOSIS,"(.*) URI (.*)")|strpos(DISCHARGE_DIAGNOSIS, "(.*) URI/(.*)")|strpos(DISCHARGE_DIAGNOSIS, "URI/")|strpos(DISCHARGE_DIAGNOSIS, "(.*)/URI ")|strpos(DISCHARGE_DIAGNOSIS, "URI?")|strpos(DISCHARGE_DIAGNOSIS, ".URI (.*)")|strpos(DISCHARGE_DIAGNOSIS, ")URI (.*)")|strpos(DISCHARGE_DIAGNOSIS, "VIRAL URI")|strpos(DISCHARGE_DIAGNOSIS, " URI,")|strpos(DISCHARGE_DIAGNOSIS, "?URI (.*)")|strpos(DISCHARGE_DIAGNOSIS, "(.*) URI")
replace DISCHARGE_RESP_TERM=9 if DISCHARGE_DIAGNOSIS=="ILI"|strpos(DISCHARGE_DIAGNOSIS,"ILI (.*)")|strpos(DISCHARGE_DIAGNOSIS,"(.*) ILI (.*)")|strpos(DISCHARGE_DIAGNOSIS, "(.*) ILI/(.*)")|strpos(DISCHARGE_DIAGNOSIS, "ILI/")|strpos(DISCHARGE_DIAGNOSIS, "(.*)/ILI ")|strpos(DISCHARGE_DIAGNOSIS, "ILI?")|strpos(DISCHARGE_DIAGNOSIS, ".ILI (.*)")|strpos(DISCHARGE_DIAGNOSIS, ")ILI (.*)")|strpos(DISCHARGE_DIAGNOSIS, "VIRAL ILI")|strpos(DISCHARGE_DIAGNOSIS, " LIL,")|strpos(DISCHARGE_DIAGNOSIS, "?ILI (.*)")|strpos(DISCHARGE_DIAGNOSIS, "(.*) ILI")
replace DISCHARGE_RESP_TERM=10 if DISCHARGE_DIAGNOSIS=="CAP"|strpos(DISCHARGE_DIAGNOSIS,"CAP (.*)")|strpos(DISCHARGE_DIAGNOSIS,"(.*) CAP (.*)")|strpos(DISCHARGE_DIAGNOSIS, "(.*) CAP/(.*)")|strpos(DISCHARGE_DIAGNOSIS,"CAP/")|strpos(DISCHARGE_DIAGNOSIS, "(.*)/CAP ")|strpos(DISCHARGE_DIAGNOSIS, "CAP?")
replace DISCHARGE_RESP_TERM=11 if regexm(DISCHARGE_DIAGNOSIS,"(.*)UPPER(.*)RESP(.*)") 
replace DISCHARGE_RESP_TERM=12 if regexm(DISCHARGE_DIAGNOSIS,"(.*)LOWER(.*)RESP(.*)") 
replace DISCHARGE_RESP_TERM=13 if regexm(DISCHARGE_DIAGNOSIS,"(.*)STRIDOR(.*)") 
replace DISCHARGE_RESP_TERM=14 if regexm(DISCHARGE_DIAGNOSIS,"(.*)RESP(.*)INFEC")|regexm(DISCHARGE_DIAGNOSIS,"(.*)RESP(.*)ILL") 
replace DISCHARGE_RESP_TERM=15 if regexm(DISCHARGE_DIAGNOSIS,"(.*)PLEUR(.*)")
replace DISCHARGE_RESP_TERM=16 if regexm(DISCHARGE_DIAGNOSIS,"(.*)INFILTR(.*)")
replace DISCHARGE_RESP_TERM=17 if regexm(DISCHARGE_DIAGNOSIS,"(.*)TACHYP(.*)") 
replace DISCHARGE_RESP_TERM=18 if regexm(DISCHARGE_DIAGNOSIS,"(.*)HEMOPTY(.*)")
replace DISCHARGE_RESP_TERM=19 if regexm(DISCHARGE_DIAGNOSIS,"(.*)RESP(.*)FAIL(.*)")
replace DISCHARGE_RESP_TERM=20 if regexm(DISCHARGE_DIAGNOSIS,"(.*)INFLUEN(.*)")
replace DISCHARGE_RESP_TERM=21 if regexm(DISCHARGE_DIAGNOSIS,"FLU(.*)LIKE")|regexm(DISCHARGE_DIAGNOSIS,"(.*)FLU(.*)LIKE(.*)")
replace DISCHARGE_RESP_TERM=22 if regexm(DISCHARGE_DIAGNOSIS,"(.*)RSV(.*)")|DISCHARGE_DIAGNOSIS=="RSV"
replace DISCHARGE_RESP_TERM=23 if regexm(DISCHARGE_DIAGNOSIS,"(.*)PERTUS(.*)")
replace DISCHARGE_RESP_TERM=24 if regexm(DISCHARGE_DIAGNOSIS,"(.*)WHOOP(.*)")
replace DISCHARGE_RESP_TERM=27 if regexm(DISCHARGE_DIAGNOSIS,"(.*)DIFF BR(.*)")
replace DISCHARGE_RESP_TERM=28 if regexm(DISCHARGE_DIAGNOSIS,"(.*)PHARYNG(.*)")
replace DISCHARGE_RESP_TERM=29 if regexm(DISCHARGE_DIAGNOSIS,"(.*)EPIGLOTTITIS(.*)")
replace DISCHARGE_RESP_TERM=30 if regexm(DISCHARGE_DIAGNOSIS,"(.*)STREP(.*)")
replace DISCHARGE_RESP_TERM=31 if regexm(DISCHARGE_DIAGNOSIS,"(.*)THROAT(.*)")
replace DISCHARGE_RESP_TERM=33 if regexm(DISCHARGE_DIAGNOSIS,"(.*)LARYNGI(.*)")
replace DISCHARGE_RESP_TERM=34 if regexm(DISCHARGE_DIAGNOSIS,"(.*)TONSIL(.*)")
replace DISCHARGE_RESP_TERM=35 if regexm(DISCHARGE_DIAGNOSIS,"(.*)SINUSIT(.*)")
replace DISCHARGE_RESP_TERM=36 if regexm(DISCHARGE_DIAGNOSIS,"(.*)COUG(.*)") 
replace DISCHARGE_RESP_TERM=37 if regexm(DISCHARGE_DIAGNOSIS,"(.*)COUH(.*)") 
replace DISCHARGE_RESP_TERM=38 if regexm(DISCHARGE_DIAGNOSIS,"(.*)VIRAL(.*)") & RESP_TRIAGE_CASE_SYNDROME==1 
label def DISCHARGE_RESP_TERM 1"PULMON" 2"CROUP" 3 "PNEUMONIA" 4"BRONCH" 5 "URTI" 6"LRTI" 7 "RTI" 8"URI" 9 "ILI" 10 "CAP" 11 "UPPER(.*)RESP(.*)INF"  12 "LOWER(.*)RESP(.*)INF" 13"STRIDOR" 14 "RESP(.*)INFEC" 15 "PLEUR" 16 "INFILTR" 17 "TACHYP" 18 "HEMOPTY" 19 "RESP(.*)FAIL" 20 "INFLUEN" 21 "FLU LIKE" 22 "RSV" 23 "PERTUS" 24 "WHOOP" 27 "DIFF BR" 28 "PHARYNG" 29 "EPIGLOT" 30 "STREP" 31 "THROAT" 33 "LARYN" 34 "TONSIL" 35 "SINUSIT" 36 "COUG" 37 "COUH" 38 "VIRAL and Resp"
label val DISCHARGE_RESP_TERM DISCHARGE_RESP_TERM

*combine freetext discharge respiratory terms into single freetext discharge respiratory concept variable:
gen DISCHARGE_RESP_CONCEPT=.
replace DISCHARGE_RESP_CONCEPT=1 if DISCHARGE_RESP_TERM==1|DISCHARGE_RESP_TERM==2|DISCHARGE_RESP_TERM==3|DISCHARGE_RESP_TERM==4|DISCHARGE_RESP_TERM==5|DISCHARGE_RESP_TERM==6|DISCHARGE_RESP_TERM==7|DISCHARGE_RESP_TERM==8|DISCHARGE_RESP_TERM==9|DISCHARGE_RESP_TERM==10|DISCHARGE_RESP_TERM==11|DISCHARGE_RESP_TERM==13|DISCHARGE_RESP_TERM==14|DISCHARGE_RESP_TERM==15|DISCHARGE_RESP_TERM==16|DISCHARGE_RESP_TERM==17|DISCHARGE_RESP_TERM==18|DISCHARGE_RESP_TERM==19|DISCHARGE_RESP_TERM==20|DISCHARGE_RESP_TERM==21|DISCHARGE_RESP_TERM==22|DISCHARGE_RESP_TERM==23|DISCHARGE_RESP_TERM==24|DISCHARGE_RESP_TERM==27|DISCHARGE_RESP_TERM==28|DISCHARGE_RESP_TERM==29|DISCHARGE_RESP_TERM==30|DISCHARGE_RESP_TERM==31|DISCHARGE_RESP_TERM==33|DISCHARGE_RESP_TERM==34|DISCHARGE_RESP_TERM==35|DISCHARGE_RESP_TERM==36|DISCHARGE_RESP_TERM==37|DISCHARGE_RESP_TERM==38 
replace DISCHARGE_RESP_CONCEPT=0 if DISCHARGE_RESP_CONCEPT!=1

*****************RESPIRATORY SYNDROME DEFINITION********************************************
*include discharge first and if blank then triage 

gen RESP_SYNDROME=.
replace RESP_SYNDROME=1 if DISCHARGE_RESP_CONCEPT==1 & RESP_TRIAGE_CASE_SYNDROME==0  
replace RESP_SYNDROME=2 if RESP_TRIAGE_CASE_SYNDROME==1 & DISCHARGE_DIAGNOSIS=="" & DISCHARGE_RESP_CONCEPT==0|RESP_TRIAGE_CASE_SYNDROME==1 & regexm(DISCHARGE_DIAGNOSIS,"(.*)LEFT WITHOUT(.*)") & DISCHARGE_RESP_CONCEPT==0|RESP_TRIAGE_CASE_SYNDROME==1 & regexm(DISCHARGE_DIAGNOSIS,"(.*)NOT SEEN(.*)") & DISCHARGE_RESP_CONCEPT==0 | RESP_TRIAGE_CASE_SYNDROME==1 & regexm(DISCHARGE_DIAGNOSIS,"(.*)LWBS(.*)") & DISCHARGE_RESP_CONCEPT==0
replace RESP_SYNDROME=3 if RESP_TRIAGE_CASE_SYNDROME==1 & DISCHARGE_RESP_CONCEPT==1

gen RESP_CASE_SYNDROME=.
replace RESP_CASE_SYNDROME=1 if RESP_SYNDROME==1|RESP_SYNDROME==2|RESP_SYNDROME==3
replace RESP_CASE_SYNDROME=0 if RESP_CASE_SYNDROME!=1


********************************************************************************************************************ILI DEFINITION****************************************************************
****************GENERATE TRIAGE/CEDIS ILI CASE********

gen TRIAGE_ILI_SYNDROME=.
replace TRIAGE_ILI_SYNDROME=1 if FEVER_CONCEPT==1 & COUGH_CONCEPT==1 & (SORETHROAT_CONCEPT==1|MALAISE_CONCEPT==1|ANOREXIA_CONCEPT==1|DIZZINESS_CONCEPT==1|LYMPH_CONCEPT==1|MUSCLEPAIN_CONCEPT==1)
replace TRIAGE_ILI_SYNDROME=0 if TRIAGE_ILI_SYNDROME!=1


***************INFLUENZA CONCEPT TERMS*****
gen DISCHARGE_INFLUENZA_TERM=.
replace DISCHARGE_INFLUENZA_TERM=1 if DISCHARGE_DIAGNOSIS=="ILI"|strpos(DISCHARGE_DIAGNOSIS, "ILI ")|strpos(DISCHARGE_DIAGNOSIS, " ILI ")|strpos(DISCHARGE_DIAGNOSIS, "ILI/ ")|strpos(DISCHARGE_DIAGNOSIS, " ILI/ ")|strpos(DISCHARGE_DIAGNOSIS, "/ILI ")|strpos(DISCHARGE_DIAGNOSIS, "ILI?")|strpos(DISCHARGE_DIAGNOSIS, ".ILI ")|strpos(DISCHARGE_DIAGNOSIS, ")ILI ")
replace DISCHARGE_INFLUENZA_TERM=2 if regexm(DISCHARGE_DIAGNOSIS,"(.*)INFLUEN(.*)")
replace DISCHARGE_INFLUENZA_TERM=3 if regexm(DISCHARGE_DIAGNOSIS,"FLU(.*)LIKE")
replace DISCHARGE_INFLUENZA_TERM=4 if regexm(DISCHARGE_DIAGNOSIS,"FLU VIRAL")
label def DISCHARGE_INFLUENZA_TERM 1"ILI" 2"INFLUEN" 3"FLU LIKE" 4 "FLU VIRAL"
label val DISCHARGE_INFLUENZA_TERM DISCHARGE_INFLUENZA_TERM

gen DISCHARGE_INFLUENZA_CONCEPT=.
replace DISCHARGE_INFLUENZA_CONCEPT=1 if DISCHARGE_INFLUENZA_TERM==1|DISCHARGE_INFLUENZA_TERM==2|DISCHARGE_INFLUENZA_TERM==3|DISCHARGE_INFLUENZA_TERM==4
replace DISCHARGE_INFLUENZA_CONCEPT=0 if DISCHARGE_INFLUENZA_CONCEPT!=1


********* TRIAGE+CEDIS+DISCHARGE Case Syndrome (Final) *********

gen ILI_CASE_SYNDROME=.
replace ILI_CASE_SYNDROME = 1 if DISCHARGE_INFLUENZA_CONCEPT==1 |TRIAGE_ILI_SYNDROME == 1
replace ILI_CASE_SYNDROME = 0 if ILI_CASE_SYNDROME != 1


**************************************************************************************************************************PNEUMONIA********************************************************************************************
***respiratory diagnosis of interest ***
gen PNEUMO_DIAGNOSIS_TERM=.
replace PNEUMO_DIAGNOSIS_TERM=1 if regexm(STATED_COMPLAINT,"(.*)PNEUMONIA(.*)")|regexm(TRIAGE_COMPLAINT_NOTE,"(.*)PNEUMONIA(.*)")
replace PNEUMO_DIAGNOSIS_TERM=2 if strpos(STATED_COMPLAINT,"CAP (.*)")|strpos(STATED_COMPLAINT,"(.*) CAP (.*)")|strpos(STATED_COMPLAINT, "(.*) CAP/(.*)")|strpos(STATED_COMPLAINT,"CAP/")|strpos(STATED_COMPLAINT, "(.*)/CAP ")|strpos(STATED_COMPLAINT, "CAP?")|strpos(TRIAGE_COMPLAINT_NOTE,"CAP (.*)")|strpos(TRIAGE_COMPLAINT_NOTE,"(.*) CAP (.*)")|strpos(TRIAGE_COMPLAINT_NOTE, "(.*) CAP/(.*)")|strpos(TRIAGE_COMPLAINT_NOTE,"CAP/")|strpos(TRIAGE_COMPLAINT_NOTE, "(.*)/CAP ")|strpos(TRIAGE_COMPLAINT_NOTE, "CAP?")
label def PNEUMO_DIAGNOSIS_TERM 1 "PNEUMONIA" 2 "CAP" 
label val PNEUMO_DIAGNOSIS_TERM PNEUMO_DIAGNOSIS_TERM

*combine individual PNEUMO diagnosis terms into one: 
gen PNEUMO_TRIAGE_CASE_SYNDROME=.
replace PNEUMO_TRIAGE_CASE_SYNDROME=1 if PNEUMO_DIAGNOSIS_TERM==1|PNEUMO_DIAGNOSIS_TERM==2
replace PNEUMO_TRIAGE_CASE_SYNDROME=0 if PNEUMO_TRIAGE_CASE_SYNDROME!=1

***************DISCHARGE RESP DIAGNOSIS CONCEPT TERMS*****
*generate respiratory terms from free-text discharge fields: 

gen DISCHARGE_PNEUMO_TERM=.
replace DISCHARGE_PNEUMO_TERM=1 if regexm(DISCHARGE_DIAGNOSIS,"(.*)PNEUMONIA(.*)")
replace DISCHARGE_PNEUMO_TERM=2 if DISCHARGE_DIAGNOSIS=="CAP"|strpos(DISCHARGE_DIAGNOSIS,"CAP (.*)")|strpos(DISCHARGE_DIAGNOSIS,"(.*) CAP (.*)")|strpos(DISCHARGE_DIAGNOSIS, "(.*) CAP/(.*)")|strpos(DISCHARGE_DIAGNOSIS,"CAP/")|strpos(DISCHARGE_DIAGNOSIS, "(.*)/CAP ")|strpos(DISCHARGE_DIAGNOSIS, "CAP?")
label def DISCHARGE_PNEUMO_TERM 1 "PNEUMONIA" 2 "CAP" 
label val DISCHARGE_PNEUMO_TERM DISCHARGE_PNEUMO_TERM

*combine freetext discharge respiratory terms into single freetext discharge respiratory concept variable:
gen DISCHARGE_PNEUMO_CONCEPT=.
replace DISCHARGE_PNEUMO_CONCEPT=1 if DISCHARGE_PNEUMO_TERM==1|DISCHARGE_PNEUMO_TERM==2
replace DISCHARGE_PNEUMO_CONCEPT=0 if DISCHARGE_PNEUMO_CONCEPT!=1

*****************PNEUMO SYNDROME DEFINITION********************************************
*include discharge first and if blank then triage 

gen PNEUMO_SYNDROME=.
replace PNEUMO_SYNDROME=1 if DISCHARGE_PNEUMO_CONCEPT==1 & PNEUMO_TRIAGE_CASE_SYNDROME==0  
replace PNEUMO_SYNDROME=2 if PNEUMO_TRIAGE_CASE_SYNDROME==1 & DISCHARGE_DIAGNOSIS=="" & DISCHARGE_PNEUMO_CONCEPT==0|PNEUMO_TRIAGE_CASE_SYNDROME==1 & regexm(DISCHARGE_DIAGNOSIS,"(.*)LEFT WITHOUT(.*)") & DISCHARGE_PNEUMO_CONCEPT==0|PNEUMO_TRIAGE_CASE_SYNDROME==1 & regexm(DISCHARGE_DIAGNOSIS,"(.*)NOT SEEN(.*)") & DISCHARGE_PNEUMO_CONCEPT==0 | PNEUMO_TRIAGE_CASE_SYNDROME==1 & regexm(DISCHARGE_DIAGNOSIS,"(.*)LWBS(.*)") & DISCHARGE_PNEUMO_CONCEPT==0
replace PNEUMO_SYNDROME=3 if PNEUMO_TRIAGE_CASE_SYNDROME==1 & DISCHARGE_PNEUMO_CONCEPT==1

gen PNEUMO_CASE_SYNDROME=.
replace PNEUMO_CASE_SYNDROME=1 if PNEUMO_SYNDROME==1|PNEUMO_SYNDROME==2|PNEUMO_SYNDROME==3
replace PNEUMO_CASE_SYNDROME=0 if PNEUMO_CASE_SYNDROME!=1

*******************************************************************************************************************RESPIRATORY-OTHER***********************************************************************
gen RESPOTHER_CASE_SYNDROME=.
replace RESPOTHER_CASE_SYNDROME=1 if RESP_CASE_SYNDROME==1 & PNEUMO_CASE_SYNDROME!=1 & ILI_CASE_SYNDROME!=1
replace RESPOTHER_CASE_SYNDROME=0 if RESPOTHER_CASE_SYNDROME!=1

**********************************************************************************************************GI******************************************************************************************************


*******VOMMIT found********flags whether term has been found in clinical notes 
gen VOMMIT_TERMS=.
replace VOMMIT_TERMS=1 if regexm(STATED_COMPLAINT,"(.*)VOM(.*)")|regexm(TRIAGE_COMPLAINT_NOTE,"(.*)VOM(.*)")
replace VOMMIT_TERMS=2 if regexm(STATED_COMPLAINT,"(.*)BOMIT(.*)")|regexm(TRIAGE_COMPLAINT_NOTE,"(.*)BOMIT(.*)")
replace VOMMIT_TERMS=3 if regexm(STATED_COMPLAINT,"(.*) VMT (.*)")|regexm(TRIAGE_COMPLAINT_NOTE,"(.*) VMT (.*)")
replace VOMMIT_TERMS=4 if regexm(STATED_COMPLAINT,"(.*)EMISIS(.*)")|regexm(TRIAGE_COMPLAINT_NOTE,"(.*)EMISIS(.*)")
replace VOMMIT_TERMS=5 if regexm(STATED_COMPLAINT,"(.*)EMESIS(.*)")|regexm(TRIAGE_COMPLAINT_NOTE,"(.*)EMESIS(.*)")
replace VOMMIT_TERMS=6 if strpos(STATED_COMPLAINT,"N/V/D")|strpos(TRIAGE_COMPLAINT_NOTE,"N/V/D")
replace VOMMIT_TERMS=7 if strpos(STATED_COMPLAINT,"N V D")|strpos(TRIAGE_COMPLAINT_NOTE,"N V D")
replace VOMMIT_TERMS=8 if strpos(STATED_COMPLAINT,"N.V.D.")|strpos(TRIAGE_COMPLAINT_NOTE,"N.V.D.")
replace VOMMIT_TERMS=9 if strpos(STATED_COMPLAINT,"N-V-D")|strpos(TRIAGE_COMPLAINT_NOTE,"N-V-D")
replace VOMMIT_TERMS=10 if strpos(STATED_COMPLAINT,"N/V")|strpos(TRIAGE_COMPLAINT_NOTE,"N/V")
replace VOMMIT_TERMS=11 if strpos(STATED_COMPLAINT," N V ")|strpos(TRIAGE_COMPLAINT_NOTE," N V ")
replace VOMMIT_TERMS=12 if strpos(STATED_COMPLAINT," N-V ")|strpos(TRIAGE_COMPLAINT_NOTE," N-V ")
replace VOMMIT_TERMS=13 if strpos(STATED_COMPLAINT," NV ")|strpos(TRIAGE_COMPLAINT_NOTE," NV ")
replace VOMMIT_TERMS=14 if strpos(STATED_COMPLAINT,"N&V")|strpos(TRIAGE_COMPLAINT_NOTE,"N&V")
replace VOMMIT_TERMS=15 if strpos(STATED_COMPLAINT,"N,V,D")|strpos(TRIAGE_COMPLAINT_NOTE,"N,V,D")
replace VOMMIT_TERMS=16 if strpos(STATED_COMPLAINT,"V/N")|strpos(TRIAGE_COMPLAINT_NOTE,"V/N")
replace VOMMIT_TERMS=17 if CEDIS_CODE==259
replace VOMMIT_TERMS=18 if CEDIS_CODE==257
label def VOMMIT_TERMS 1 "VOM" 2 "BOMIT" 3 "VMT" 4 "EMISIS" 5 "EMESIS" 6 "N/V/D" 7 "N V D" 8 "N.V.D" 9 "N-V-D" 10 "N/V" 11 "N V" 12 "N-V" 13 "NV" 14 "N&V" 15 "N,V,D" 16 "V/N" 17 "CEDIS VOMIT BLOOD" 18 "CEDIS vomit/and or nausea" 
label val VOMMIT_TERMS VOMMIT_TERMS

gen TRIAGE_VOMMIT_CONCEPT=.
replace TRIAGE_VOMMIT_CONCEPT=1 if VOMMIT_TERMS==1|VOMMIT_TERMS==2|VOMMIT_TERMS==3|VOMMIT_TERMS==4|VOMMIT_TERMS==5|VOMMIT_TERMS==6|VOMMIT_TERMS==7|VOMMIT_TERMS==8|VOMMIT_TERMS==9|VOMMIT_TERMS==10|VOMMIT_TERMS==11|VOMMIT_TERMS==12|VOMMIT_TERMS==13|VOMMIT_TERMS==14|VOMMIT_TERMS==15|VOMMIT_TERMS==16|VOMMIT_TERMS==17|VOMMIT_TERMS==18
replace TRIAGE_VOMMIT_CONCEPT=0 if TRIAGE_VOMMIT_CONCEPT!=1

****NO VOMIT****flags whether the term is actually an exclusion in the clinical notes

gen NO_VOMMIT_TERMS=.
replace NO_VOMMIT_TERMS=1 if regexm(STATED_COMPLAINT,"(.*)NO VOM(.*)")|regexm(TRIAGE_COMPLAINT_NOTE,"(.*)NO VOM(.*)")
replace NO_VOMMIT_TERMS=2 if regexm(STATED_COMPLAINT,"(.*)NO BOMIT(.*)")|regexm(TRIAGE_COMPLAINT_NOTE,"(.*)NO BOMIT(.*)")
replace NO_VOMMIT_TERMS=3 if regexm(STATED_COMPLAINT,"(.*)NO VMT (.*)")|regexm(TRIAGE_COMPLAINT_NOTE,"(.*)NO VMT (.*)")
replace NO_VOMMIT_TERMS=4 if regexm(STATED_COMPLAINT,"(.*)NO EMISIS(.*)")|regexm(TRIAGE_COMPLAINT_NOTE,"(.*)NO EMISIS(.*)")
replace NO_VOMMIT_TERMS=5 if regexm(STATED_COMPLAINT,"(.*)NO EMESIS(.*)")|regexm(TRIAGE_COMPLAINT_NOTE,"(.*)NO EMESIS(.*)")
replace NO_VOMMIT_TERMS=6 if regexm(STATED_COMPLAINT,"(.*)DENIES VOM(.*)")|regexm(TRIAGE_COMPLAINT_NOTE,"(.*)DENIES VOM(.*)")
replace NO_VOMMIT_TERMS=7 if regexm(STATED_COMPLAINT,"(.*)DENIES BOMIT(.*)")|regexm(TRIAGE_COMPLAINT_NOTE,"(.*)DENIES BOMIT(.*)")
replace NO_VOMMIT_TERMS=8 if regexm(STATED_COMPLAINT,"(.*)DENIES VMT (.*)")|regexm(TRIAGE_COMPLAINT_NOTE,"(.*)DENIES VMT (.*)")
replace NO_VOMMIT_TERMS=9 if regexm(STATED_COMPLAINT,"(.*)DENIES EMISIS(.*)")|regexm(TRIAGE_COMPLAINT_NOTE,"(.*)DENIES EMISIS(.*)")
replace NO_VOMMIT_TERMS=10 if regexm(STATED_COMPLAINT,"(.*)DENIES EMESIS(.*)")|regexm(TRIAGE_COMPLAINT_NOTE,"(.*)DENIES EMESIS(.*)")
replace NO_VOMMIT_TERMS=11 if regexm(STATED_COMPLAINT,"(.*)-VOM(.*)")|regexm(TRIAGE_COMPLAINT_NOTE,"(.*)-VOM(.*)")
replace NO_VOMMIT_TERMS=12 if regexm(STATED_COMPLAINT,"(.*)-BOMIT(.*)")|regexm(TRIAGE_COMPLAINT_NOTE,"(.*)-BOMIT(.*)")
replace NO_VOMMIT_TERMS=13 if regexm(STATED_COMPLAINT,"(.*)-VMT (.*)")|regexm(TRIAGE_COMPLAINT_NOTE,"(.*)-VMT (.*)")
replace NO_VOMMIT_TERMS=14 if regexm(STATED_COMPLAINT,"(.*)-EMISIS(.*)")|regexm(TRIAGE_COMPLAINT_NOTE,"(.*)-EMISIS(.*)")
replace NO_VOMMIT_TERMS=15 if regexm(STATED_COMPLAINT,"(.*)-EMESIS(.*)")|regexm(TRIAGE_COMPLAINT_NOTE,"(.*)-EMESIS(.*)")
replace NO_VOMMIT_TERMS=16 if regexm(STATED_COMPLAINT,"(.*)NO N/V/D(.*)")|regexm(TRIAGE_COMPLAINT_NOTE,"(.*)NO N/V/D(.*)")
replace NO_VOMMIT_TERMS=17 if regexm(STATED_COMPLAINT,"(.*)NO N V D(.*)")|regexm(TRIAGE_COMPLAINT_NOTE,"(.*)NO N V D(.*)")
replace NO_VOMMIT_TERMS=18 if regexm(STATED_COMPLAINT,"(.*)NO N.V.D.(.*)")|regexm(TRIAGE_COMPLAINT_NOTE,"(.*)NO N.V.D.(.*)")
replace NO_VOMMIT_TERMS=19 if regexm(STATED_COMPLAINT,"(.*)NO N-V-D(.*)")|regexm(TRIAGE_COMPLAINT_NOTE,"(.*)NO N-V-D(.*)")
replace NO_VOMMIT_TERMS=20 if regexm(STATED_COMPLAINT,"(.*)NO N/V(.*)")|regexm(TRIAGE_COMPLAINT_NOTE,"(.*)NO N/V(.*)")
replace NO_VOMMIT_TERMS=21 if regexm(STATED_COMPLAINT,"(.*)NO N V(.*)")|regexm(TRIAGE_COMPLAINT_NOTE,"(.*)NO N V(.*)")
replace NO_VOMMIT_TERMS=22 if regexm(STATED_COMPLAINT,"(.*)NO N-V(.*)")|regexm(TRIAGE_COMPLAINT_NOTE,"(.*)NO N-V(.*)")
replace NO_VOMMIT_TERMS=23 if regexm(STATED_COMPLAINT,"(.*)NO NV(.*)")|regexm(TRIAGE_COMPLAINT_NOTE,"(.*)NO NV(.*)")
replace NO_VOMMIT_TERMS=24 if regexm(STATED_COMPLAINT,"(.*)NO N&V(.*)")|regexm(TRIAGE_COMPLAINT_NOTE,"(.*)NO N&V(.*)")
replace NO_VOMMIT_TERMS=25 if regexm(STATED_COMPLAINT,"(.*)NO N,V,D(.*)")|regexm(TRIAGE_COMPLAINT_NOTE,"(.*)NO N,V,D(.*)")
replace NO_VOMMIT_TERMS=26 if regexm(STATED_COMPLAINT,"(.*)NO V/N(.*)")|regexm(TRIAGE_COMPLAINT_NOTE,"(.*)NO V/N(.*)")
replace NO_VOMMIT_TERMS=27 if regexm(STATED_COMPLAINT,"(.*)DENIES N/V/D(.*)")|regexm(TRIAGE_COMPLAINT_NOTE,"(.*)DENIES N/V/D(.*)")
replace NO_VOMMIT_TERMS=28 if regexm(STATED_COMPLAINT,"(.*)DENIES N V D(.*)")|regexm(TRIAGE_COMPLAINT_NOTE,"(.*)DENIES N V D(.*)")
replace NO_VOMMIT_TERMS=29 if regexm(STATED_COMPLAINT,"(.*)DENIES N.V.D.(.*)")|regexm(TRIAGE_COMPLAINT_NOTE,"(.*)DENIES N.V.D.(.*)")
replace NO_VOMMIT_TERMS=30 if regexm(STATED_COMPLAINT,"(.*)DENIES N-V-D(.*)")|regexm(TRIAGE_COMPLAINT_NOTE,"(.*)DENIES N-V-D(.*)")
replace NO_VOMMIT_TERMS=31 if regexm(STATED_COMPLAINT,"(.*)DENIES N/V(.*)")|regexm(TRIAGE_COMPLAINT_NOTE,"(.*)DENIES N/V(.*)")
replace NO_VOMMIT_TERMS=32 if regexm(STATED_COMPLAINT,"(.*)DENIES N V(.*)")|regexm(TRIAGE_COMPLAINT_NOTE,"(.*)DENIES N V(.*)")
replace NO_VOMMIT_TERMS=33 if regexm(STATED_COMPLAINT,"(.*)DENIES N-V(.*)")|regexm(TRIAGE_COMPLAINT_NOTE,"(.*)DENIES N-V(.*)")
replace NO_VOMMIT_TERMS=34 if regexm(STATED_COMPLAINT,"(.*)DENIES NV(.*)")|regexm(TRIAGE_COMPLAINT_NOTE,"(.*)DENIES NV(.*)")
replace NO_VOMMIT_TERMS=35 if regexm(STATED_COMPLAINT,"(.*)DENIES N&V(.*)")|regexm(TRIAGE_COMPLAINT_NOTE,"(.*)DENIES N&V(.*)")
replace NO_VOMMIT_TERMS=36 if regexm(STATED_COMPLAINT,"(.*)DENIES N,V,D(.*)")|regexm(TRIAGE_COMPLAINT_NOTE,"(.*)DENIES N,V,D(.*)")
replace NO_VOMMIT_TERMS=37 if regexm(STATED_COMPLAINT,"(.*)DENIES V/N(.*)")|regexm(TRIAGE_COMPLAINT_NOTE,"(.*)DENIES V/N(.*)")
replace NO_VOMMIT_TERMS=38 if regexm(STATED_COMPLAINT,"(.*)-N/V/D(.*)")|regexm(TRIAGE_COMPLAINT_NOTE,"(.*)-N/V/D(.*)")
replace NO_VOMMIT_TERMS=39 if regexm(STATED_COMPLAINT,"(.*)-N V D(.*)")|regexm(TRIAGE_COMPLAINT_NOTE,"(.*)-N V D(.*)")
replace NO_VOMMIT_TERMS=40 if regexm(STATED_COMPLAINT,"(.*)-N.V.D.(.*)")|regexm(TRIAGE_COMPLAINT_NOTE,"(.*)-N.V.D.(.*)")
replace NO_VOMMIT_TERMS=41 if regexm(STATED_COMPLAINT,"(.*)-N-V-D(.*)")|regexm(TRIAGE_COMPLAINT_NOTE,"(.*)-N-V-D(.*)")
replace NO_VOMMIT_TERMS=42 if regexm(STATED_COMPLAINT,"(.*)-N/V(.*)")|regexm(TRIAGE_COMPLAINT_NOTE,"(.*)-N/V(.*)")
replace NO_VOMMIT_TERMS=43 if regexm(STATED_COMPLAINT,"(.*)-N V(.*)")|regexm(TRIAGE_COMPLAINT_NOTE,"(.*)-N V(.*)")
replace NO_VOMMIT_TERMS=44 if regexm(STATED_COMPLAINT,"(.*)-N-V(.*)")|regexm(TRIAGE_COMPLAINT_NOTE,"(.*)-N-V(.*)")
replace NO_VOMMIT_TERMS=45 if regexm(STATED_COMPLAINT,"(.*)-NV(.*)")|regexm(TRIAGE_COMPLAINT_NOTE,"(.*)-NV(.*)")
replace NO_VOMMIT_TERMS=46 if regexm(STATED_COMPLAINT,"(.*)-N&V(.*)")|regexm(TRIAGE_COMPLAINT_NOTE,"(.*)-N&V(.*)")
replace NO_VOMMIT_TERMS=47 if regexm(STATED_COMPLAINT,"(.*)-N,V,D(.*)")|regexm(TRIAGE_COMPLAINT_NOTE,"(.*)-N,V,D(.*)")
replace NO_VOMMIT_TERMS=48 if regexm(STATED_COMPLAINT,"(.*)-V/N(.*)")|regexm(TRIAGE_COMPLAINT_NOTE,"(.*)-V/N(.*)")

gen NO_VOMMIT_CONCEPT=.
replace NO_VOMMIT_CONCEPT=1 if NO_VOMMIT_TERMS==1|NO_VOMMIT_TERMS==2|NO_VOMMIT_TERMS==3|NO_VOMMIT_TERMS==4|NO_VOMMIT_TERMS==5|NO_VOMMIT_TERMS==6|NO_VOMMIT_TERMS==7|NO_VOMMIT_TERMS==8|NO_VOMMIT_TERMS==9|NO_VOMMIT_TERMS==10|NO_VOMMIT_TERMS==11|NO_VOMMIT_TERMS==12|NO_VOMMIT_TERMS==13|NO_VOMMIT_TERMS==14|NO_VOMMIT_TERMS==15|NO_VOMMIT_TERMS==16|NO_VOMMIT_TERMS==17|NO_VOMMIT_TERMS==18|NO_VOMMIT_TERMS==19|NO_VOMMIT_TERMS==20|NO_VOMMIT_TERMS==21|NO_VOMMIT_TERMS==22|NO_VOMMIT_TERMS==23|NO_VOMMIT_TERMS==24|NO_VOMMIT_TERMS==25|NO_VOMMIT_TERMS==26|NO_VOMMIT_TERMS==27|NO_VOMMIT_TERMS==28|NO_VOMMIT_TERMS==29|NO_VOMMIT_TERMS==30|NO_VOMMIT_TERMS==31|NO_VOMMIT_TERMS==32|NO_VOMMIT_TERMS==33|NO_VOMMIT_TERMS==34|NO_VOMMIT_TERMS==35|NO_VOMMIT_TERMS==36|NO_VOMMIT_TERMS==37|NO_VOMMIT_TERMS==38|NO_VOMMIT_TERMS==39|NO_VOMMIT_TERMS==40|NO_VOMMIT_TERMS==41|NO_VOMMIT_TERMS==42|NO_VOMMIT_TERMS==43|NO_VOMMIT_TERMS==44|NO_VOMMIT_TERMS==45|NO_VOMMIT_TERMS==46|NO_VOMMIT_TERMS==47|NO_VOMMIT_TERMS==48
replace NO_VOMMIT_CONCEPT=0 if NO_VOMMIT_CONCEPT!=1

*******VOMIT CONCEPT******** pull VOMMIT term ensuring it excludes visits where it is actually associated with NO,DENIES, OR -
gen VOMMIT_CONCEPT=.
replace VOMMIT_CONCEPT=1 if  NO_VOMMIT_CONCEPT==0 & TRIAGE_VOMMIT_CONCEPT==1
replace VOMMIT_CONCEPT=0 if VOMMIT_CONCEPT!=1

**************************************************************************************************DIARRHEA CONCEPT*********************************************************************************
*******DIARRHEAT found********flags whether term has been found in clinical notes 
gen DIARRHEA_TERMS=.
replace DIARRHEA_TERMS=1 if regexm(STATED_COMPLAINT,"(.*)DIAR(.*)")|regexm(TRIAGE_COMPLAINT_NOTE,"(.*)DIAR(.*)")
replace DIARRHEA_TERMS=2 if regexm(STATED_COMPLAINT,"(.*)DIAH(.*)")|regexm(TRIAGE_COMPLAINT_NOTE,"(.*)DIAH(.*)")
replace DIARRHEA_TERMS=3 if regexm(STATED_COMPLAINT,"(.*)DAIR(.*)")|regexm(TRIAGE_COMPLAINT_NOTE,"(.*)DAIR(.*)")
replace DIARRHEA_TERMS=4 if regexm(STATED_COMPLAINT,"(.*)DEARRH(.*)")|regexm(TRIAGE_COMPLAINT_NOTE,"(.*)DEARRH(.*)")
replace DIARRHEA_TERMS=5 if regexm(STATED_COMPLAINT,"(.*)DIRRHE(.*)")|regexm(TRIAGE_COMPLAINT_NOTE,"(.*)DIRRHE(.*)")
replace DIARRHEA_TERMS=6 if regexm(STATED_COMPLAINT,"(.*)DIAAR(.*)")|regexm(TRIAGE_COMPLAINT_NOTE,"(.*)DIAAR(.*)")
replace DIARRHEA_TERMS=7 if regexm(STATED_COMPLAINT,"(.*)LOOSE STOOL(.*)")|regexm(TRIAGE_COMPLAINT_NOTE,"(.*)LOOSE STOOL(.*)")
replace DIARRHEA_TERMS=8 if regexm(STATED_COMPLAINT,"(.*)WATERY STOOL(.*)")|regexm(TRIAGE_COMPLAINT_NOTE,"(.*)WATERY STOOL(.*)")
replace DIARRHEA_TERMS=9 if regexm(STATED_COMPLAINT,"(.*)BLOODY STOOL(.*)")|regexm(TRIAGE_COMPLAINT_NOTE,"(.*)BLOODY STOOL(.*)")
replace DIARRHEA_TERMS=10 if regexm(STATED_COMPLAINT,"(.*)BLOOD IN STOOL(.*)")|regexm(TRIAGE_COMPLAINT_NOTE,"(.*)BLOOD IN STOOL(.*)")
replace DIARRHEA_TERMS=11 if CEDIS_CODE==260
replace DIARRHEA_TERMS=12 if CEDIS_CODE==254
label def DIARRHEA_TERMS 1 "DIAR" 2 "DIAH" 3 "DAIR" 4 "DEARRH" 5 "DIRRHE" 6 "DIAAR" 7 "LOOSE STOOL" 8 "WATERY STOOL" 9 "BLOODY STOOL" 10 "BLOOD IN STOOL" 11 "CEDIS Blood in stool/melena" 12 "CEDIS-DIAHR"
label val DIARRHEA_TERMS DIARRHEA_TERMS
tab DIARRHEA_TERMS

gen TRIAGE_DIARRHEA_CONCEPT=.
replace TRIAGE_DIARRHEA_CONCEPT=1 if DIARRHEA_TERMS==1|DIARRHEA_TERMS==2|DIARRHEA_TERMS==3|DIARRHEA_TERMS==4|DIARRHEA_TERMS==5|DIARRHEA_TERMS==6|DIARRHEA_TERMS==7|DIARRHEA_TERMS==8|DIARRHEA_TERMS==9|DIARRHEA_TERMS==10|DIARRHEA_TERMS==11|DIARRHEA_TERMS==12
replace TRIAGE_DIARRHEA_CONCEPT=0 if TRIAGE_DIARRHEA_CONCEPT!=1

****NO DIARRHEA****flags whether the term is actually an exclusion in the clinical notes
gen NO_DIARRHEA_TERMS=.
replace NO_DIARRHEA_TERMS=1 if regexm(STATED_COMPLAINT,"(.*)NO DIAR(.*)")|regexm(TRIAGE_COMPLAINT_NOTE,"(.*)DENIES DIAR(.*)")
replace NO_DIARRHEA_TERMS=2 if regexm(STATED_COMPLAINT,"(.*)NO DIAH(.*)")|regexm(TRIAGE_COMPLAINT_NOTE,"(.*)DENIES DIAH(.*)")
replace NO_DIARRHEA_TERMS=3 if regexm(STATED_COMPLAINT,"(.*)NO DAIR(.*)")|regexm(TRIAGE_COMPLAINT_NOTE,"(.*)DENIES DAIR(.*)")
replace NO_DIARRHEA_TERMS=4 if regexm(STATED_COMPLAINT,"(.*)NO DEARRH(.*)")|regexm(TRIAGE_COMPLAINT_NOTE,"(.*)DENIES DEARRH(.*)")
replace NO_DIARRHEA_TERMS=5 if regexm(STATED_COMPLAINT,"(.*)NO DIRRHE(.*)")|regexm(TRIAGE_COMPLAINT_NOTE,"(.*)DENIES DIRRHE(.*)")
replace NO_DIARRHEA_TERMS=6 if regexm(STATED_COMPLAINT,"(.*)NO DIAAR(.*)")|regexm(TRIAGE_COMPLAINT_NOTE,"(.*)DENIES DIAAR(.*)")
replace NO_DIARRHEA_TERMS=7 if regexm(STATED_COMPLAINT,"(.*)NO LOOSE STOOL(.*)")|regexm(TRIAGE_COMPLAINT_NOTE,"(.*)DENIES LOOSE STOOL(.*)")
replace NO_DIARRHEA_TERMS=8 if regexm(STATED_COMPLAINT,"(.*)DENIES DIAR(.*)")|regexm(TRIAGE_COMPLAINT_NOTE,"(.*)DENIES DIAR(.*)")
replace NO_DIARRHEA_TERMS=9 if regexm(STATED_COMPLAINT,"(.*)DENIES DIAH(.*)")|regexm(TRIAGE_COMPLAINT_NOTE,"(.*)DENIES DIAH(.*)")
replace NO_DIARRHEA_TERMS=10 if regexm(STATED_COMPLAINT,"(.*)DENIES DAIR(.*)")|regexm(TRIAGE_COMPLAINT_NOTE,"(.*)DENIES DAIR(.*)")
replace NO_DIARRHEA_TERMS=11 if regexm(STATED_COMPLAINT,"(.*)DENIES DEARRH(.*)")|regexm(TRIAGE_COMPLAINT_NOTE,"(.*)DENIES DEARRH(.*)")
replace NO_DIARRHEA_TERMS=12 if regexm(STATED_COMPLAINT,"(.*)DENIES DIRRHE(.*)")|regexm(TRIAGE_COMPLAINT_NOTE,"(.*)DENIES DIRRHE(.*)")
replace NO_DIARRHEA_TERMS=13 if regexm(STATED_COMPLAINT,"(.*)DENIES DIAAR(.*)")|regexm(TRIAGE_COMPLAINT_NOTE,"(.*)DENIES DIAAR(.*)")
replace NO_DIARRHEA_TERMS=14 if regexm(STATED_COMPLAINT,"(.*)DENIES LOOSE STOOL(.*)")|regexm(TRIAGE_COMPLAINT_NOTE,"(.*)DENIES LOOSE STOOL(.*)")
replace NO_DIARRHEA_TERMS=15 if regexm(STATED_COMPLAINT,"(.*)-DIAR(.*)")|regexm(TRIAGE_COMPLAINT_NOTE,"(.*)-DIAR(.*)")
replace NO_DIARRHEA_TERMS=16 if regexm(STATED_COMPLAINT,"(.*)-DIAH(.*)")|regexm(TRIAGE_COMPLAINT_NOTE,"(.*)-DIAH(.*)")
replace NO_DIARRHEA_TERMS=17 if regexm(STATED_COMPLAINT,"(.*)-DAIR(.*)")|regexm(TRIAGE_COMPLAINT_NOTE,"(.*)-DAIR(.*)")
replace NO_DIARRHEA_TERMS=18 if regexm(STATED_COMPLAINT,"(.*)-DEARRH(.*)")|regexm(TRIAGE_COMPLAINT_NOTE,"(.*)-DEARRH(.*)")
replace NO_DIARRHEA_TERMS=19 if regexm(STATED_COMPLAINT,"(.*)-DIRRHE(.*)")|regexm(TRIAGE_COMPLAINT_NOTE,"(.*)-DIRRHE(.*)")
replace NO_DIARRHEA_TERMS=20 if regexm(STATED_COMPLAINT,"(.*)-DIAAR(.*)")|regexm(TRIAGE_COMPLAINT_NOTE,"(.*)-DIAAR(.*)")
replace NO_DIARRHEA_TERMS=21 if regexm(STATED_COMPLAINT,"(.*)-LOOSE STOOL(.*)")|regexm(TRIAGE_COMPLAINT_NOTE,"(.*)-LOOSE STOOL(.*)")

gen NO_DIARRHEA_CONCEPT=.
replace NO_DIARRHEA_CONCEPT=1 if NO_DIARRHEA_TERMS==1|NO_DIARRHEA_TERMS==2|NO_DIARRHEA_TERMS==3|NO_DIARRHEA_TERMS==4|NO_DIARRHEA_TERMS==5|NO_DIARRHEA_TERMS==6|NO_DIARRHEA_TERMS==7|NO_DIARRHEA_TERMS==8|NO_DIARRHEA_TERMS==9|NO_DIARRHEA_TERMS==10|NO_DIARRHEA_TERMS==11|NO_DIARRHEA_TERMS==12|NO_DIARRHEA_TERMS==13|NO_DIARRHEA_TERMS==14|NO_DIARRHEA_TERMS==15|NO_DIARRHEA_TERMS==16|NO_DIARRHEA_TERMS==17|NO_DIARRHEA_TERMS==18|NO_DIARRHEA_TERMS==19|NO_DIARRHEA_TERMS==20|NO_DIARRHEA_TERMS==21
replace NO_DIARRHEA_CONCEPT=0 if NO_DIARRHEA_CONCEPT!=1

*******DIARRHEA CONCEPT******** pull DIARRHEA term ensuring it excludes visits where it is actually associated with NO,DENIES, OR -
gen DIARRHEA_CONCEPT=.
replace DIARRHEA_CONCEPT=1 if  NO_DIARRHEA_CONCEPT==0 & TRIAGE_DIARRHEA_CONCEPT==1
replace DIARRHEA_CONCEPT=0 if DIARRHEA_CONCEPT!=1

**************************************************************************************************GI CONCEPT*********************************************************************************

gen GI_TERMS=.
replace GI_TERMS=8 if regexm(STATED_COMPLAINT,"(.*)BAD WATER(.*)")|regexm(TRIAGE_COMPLAINT_NOTE,"(.*)BAD WATER(.*)")
replace GI_TERMS=9 if regexm(STATED_COMPLAINT,"(.*)BAD FOOD(.*)")|regexm(TRIAGE_COMPLAINT_NOTE,"(.*)BAD FOOD(.*)")
replace GI_TERMS=10 if regexm(STATED_COMPLAINT,"(.*)FOOD POIS(.*)")|regexm(TRIAGE_COMPLAINT_NOTE,"(.*)FOOD POIS(.*)")
replace GI_TERMS=15 if regexm(STATED_COMPLAINT,"(.*)ENTERITIS(.*)")|regexm(TRIAGE_COMPLAINT_NOTE,"(.*)ENTERITIS(.*)")
replace GI_TERMS=17 if regexm(STATED_COMPLAINT,"(.*)STOMACH VIRUS(.*)")|regexm(TRIAGE_COMPLAINT_NOTE,"(.*)STOMACH VIRUS(.*)")
replace GI_TERMS=18 if regexm(STATED_COMPLAINT,"(.*)STOMACH FLU(.*)")|regexm(TRIAGE_COMPLAINT_NOTE,"(.*)STOMACH FLU(.*)")
label def GI_TERMS 8"BAD WATER" 9"BAD FOOD" 10"FOOD POIS" 12"ABD%BLOATING" 13"FLATUS" 15"ENTERITIS" 17"STOMACH VIRUS" 18"STOMACH FLU" 
label val GI_TERMS GI_TERMS


gen TRIAGE_GI_CONCEPT=.
replace TRIAGE_GI_CONCEPT=1 if GI_TERMS==9|GI_TERMS==10|GI_TERMS==12|GI_TERMS==13|GI_TERMS==15|GI_TERMS==17|GI_TERMS==18
replace TRIAGE_GI_CONCEPT=0 if TRIAGE_GI_CONCEPT!=1

**************************************************************************************************ANOREXIA CONCEPT*********************************************************************************
gen GI_ANOREXIA_TERMS=.
replace GI_ANOREXIA_TERMS=1 if regexm(STATED_COMPLAINT,"(.*)ANOREXIA(.*)")|regexm(TRIAGE_COMPLAINT_NOTE,"(.*)ANOREXIA(.*)")
label def GI_ANOREXIA_TERMS 1 "ANOREXIA" 2 "CEDIS-ANOREX" 
label val GI_ANOREXIA_TERMS GI_ANOREXIA_TERMS


gen GI_TRIAGE_ANOREXIA_CONCEPT=.
replace GI_TRIAGE_ANOREXIA_CONCEPT=1 if GI_ANOREXIA_TERMS==1|GI_ANOREXIA_TERMS==2
replace GI_TRIAGE_ANOREXIA_CONCEPT=0 if GI_TRIAGE_ANOREXIA_CONCEPT!=1

********************************************************************EXCLUSION CONCEPT***************************************
gen GI_EXCLUSION_TERM=.
replace GI_EXCLUSION_TERM=1 if regexm(STATED_COMPLAINT,"(.*)CROHN(.*)")|regexm(TRIAGE_COMPLAINT_NOTE,"(.*)CROHN(.*)")
replace GI_EXCLUSION_TERM=2 if strpos(STATED_COMPLAINT,"(.*) IDB (.*)")|strpos(TRIAGE_COMPLAINT_NOTE,"(.*) IDB (.*)")
replace GI_EXCLUSION_TERM=3 if strpos(STATED_COMPLAINT," IBS ")|strpos(TRIAGE_COMPLAINT_NOTE," IBS ")
replace GI_EXCLUSION_TERM=4 if regexm(STATED_COMPLAINT,"(.*)IRRITABLE BOWEL(.*)")|regexm(TRIAGE_COMPLAINT_NOTE,"(.*)IRRITABLE BOWEL(.*)")
replace GI_EXCLUSION_TERM=5 if regexm(STATED_COMPLAINT,"(.*)IRRIT(.*)BOWEL(.*)")|regexm(TRIAGE_COMPLAINT_NOTE,"(.*)IRRIT(.*)BOWEL(.*)")
replace GI_EXCLUSION_TERM=6 if regexm(STATED_COMPLAINT,"(.*)CANCER(.*)")|regexm(TRIAGE_COMPLAINT_NOTE,"(.*)CANCER(.*)")
replace GI_EXCLUSION_TERM=7 if strpos(STATED_COMPLAINT," CA ")|strpos(TRIAGE_COMPLAINT_NOTE," CA ")
replace GI_EXCLUSION_TERM=8 if regexm(STATED_COMPLAINT,"(.*)MALIG(.*)")|regexm(TRIAGE_COMPLAINT_NOTE,"(.*)MALIG(.*)")
replace GI_EXCLUSION_TERM=9 if regexm(STATED_COMPLAINT,"(.*)PREG(.*)")|regexm(TRIAGE_COMPLAINT_NOTE,"(.*)PREG(.*)")
replace GI_EXCLUSION_TERM=10 if regexm(STATED_COMPLAINT,"(.*)MISCARRIAGE(.*)")|regexm(TRIAGE_COMPLAINT_NOTE,"(.*)MISCARRIAGE(.*)")
replace GI_EXCLUSION_TERM=11 if regexm(STATED_COMPLAINT,"(.*)DELIVERY(.*)")|regexm(TRIAGE_COMPLAINT_NOTE,"(.*)DELIVERY(.*)")
replace GI_EXCLUSION_TERM=12 if regexm(STATED_COMPLAINT,"(.*)CHRONIC(.*)")|regexm(TRIAGE_COMPLAINT_NOTE,"(.*)CHRONIC(.*)")
replace GI_EXCLUSION_TERM=13 if regexm(STATED_COMPLAINT,"(.*)CELIAC(.*)")|regexm(TRIAGE_COMPLAINT_NOTE,"(.*)CELIAC(.*)")
replace GI_EXCLUSION_TERM=14 if regexm(STATED_COMPLAINT,"(.*)COLITIS(.*)")|regexm(TRIAGE_COMPLAINT_NOTE,"(.*)COLITIS(.*)")
replace GI_EXCLUSION_TERM=15 if regexm(STATED_COMPLAINT,"(.*)CANNABIS(.*)")|regexm(TRIAGE_COMPLAINT_NOTE,"(.*)CANNABIS(.*)")
replace GI_EXCLUSION_TERM=16 if regexm(STATED_COMPLAINT,"(.*)MARIJUANA(.*)")|regexm(TRIAGE_COMPLAINT_NOTE,"(.*)MARIJUANA(.*)")
replace GI_EXCLUSION_TERM=17 if regexm(STATED_COMPLAINT,"(.*)ALCOHOL(.*)")|regexm(TRIAGE_COMPLAINT_NOTE,"(.*)ALCOHOL(.*)")
replace GI_EXCLUSION_TERM=18 if regexm(STATED_COMPLAINT,"(.*)ETOH(.*)")|regexm(TRIAGE_COMPLAINT_NOTE,"(.*)ETOH(.*)")
replace GI_EXCLUSION_TERM=19 if regexm(STATED_COMPLAINT,"(.*)ETHO(.*)")|regexm(TRIAGE_COMPLAINT_NOTE,"(.*)ETHO(.*)")
replace GI_EXCLUSION_TERM=20 if regexm(STATED_COMPLAINT,"(.*)CONCUSS(.*)")|regexm(TRIAGE_COMPLAINT_NOTE,"(.*)CONCUSS(.*)")
replace GI_EXCLUSION_TERM=21 if regexm(STATED_COMPLAINT,"(.*)MORNING SICKNE(.*)")|regexm(TRIAGE_COMPLAINT_NOTE,"(.*)MORNING SICKNE(.*)")
replace GI_EXCLUSION_TERM=22 if CEDIS_CODE==457|CEDIS_CODE==458
replace GI_EXCLUSION_TERM=23 if CEDIS_CODE==407
replace GI_EXCLUSION_TERM=24 if CEDIS_CODE==307
replace GI_EXCLUSION_TERM=25 if CEDIS_CODE==753
replace GI_EXCLUSION_TERM=26 if strpos(STATED_COMPLAINT," CA-")|strpos(TRIAGE_COMPLAINT_NOTE," CA-")
label def GI_EXCLUSION_TERM 1"CHROHN" 2"IDB" 3"IBS" 4"IRRITABLE BOWEL" 5"IRRIT%BOWEL" 6"CANCER" 7"CA" 8"MALIG" 9"PREG" 10"MISCARRIAGE" 11"DELIVERY" 12"CHRONIC" 13"CELIAC" 14"COLITIS" 15"CANNABIS" 16"MARIJUANA" 17"ALCOHOL" 18"ETOH" 19 "ETHO"  20 "CONCUSS" 21 "MORNING SICKNESS" 22 "CEDIS PREG" 23 "CEDIS-HEAD" 24 "CEDIS-UTI" 25 "CEDIS-SUBSTANCE" 26 "CA-"
label val GI_EXCLUSION_TERM GI_EXCLUSION_TERM
tab GI_EXCLUSION_TERM

gen TRIAGE_GI_EXCLUSION_CONCEPT=.
replace TRIAGE_GI_EXCLUSION_CONCEPT=1 if GI_EXCLUSION_TERM==1|GI_EXCLUSION_TERM==2|GI_EXCLUSION_TERM==3|GI_EXCLUSION_TERM==4|GI_EXCLUSION_TERM==5|GI_EXCLUSION_TERM==6|GI_EXCLUSION_TERM==7|GI_EXCLUSION_TERM==8|GI_EXCLUSION_TERM==9|GI_EXCLUSION_TERM==10|GI_EXCLUSION_TERM==11|GI_EXCLUSION_TERM==12|GI_EXCLUSION_TERM==13|GI_EXCLUSION_TERM==14|GI_EXCLUSION_TERM==15|GI_EXCLUSION_TERM==16|GI_EXCLUSION_TERM==17|GI_EXCLUSION_TERM==18|GI_EXCLUSION_TERM==19|GI_EXCLUSION_TERM==20|GI_EXCLUSION_TERM==21|GI_EXCLUSION_TERM==22|GI_EXCLUSION_TERM==23|GI_EXCLUSION_TERM==24|GI_EXCLUSION_TERM==25|GI_EXCLUSION_TERM==26
replace TRIAGE_GI_EXCLUSION_CONCEPT=0 if TRIAGE_GI_EXCLUSION_CONCEPT!=1

**************************************************************************************************DISEASE OF INTEREST CONCEPT*********************************************************************************
gen GI_DISEASE_TERMS=.
replace GI_DISEASE_TERMS=1 if regexm(STATED_COMPLAINT,"(.*)VTEC(.*)")|regexm(TRIAGE_COMPLAINT_NOTE,"(.*)VTEC(.*)")
replace GI_DISEASE_TERMS=2 if regexm(STATED_COMPLAINT,"(.*)O157(.*)")|regexm(TRIAGE_COMPLAINT_NOTE,"(.*)O157(.*)")
replace GI_DISEASE_TERMS=3 if regexm(STATED_COMPLAINT,"(.*)0157(.*)")|regexm(TRIAGE_COMPLAINT_NOTE,"(.*)0157(.*)")
replace GI_DISEASE_TERMS=4 if regexm(STATED_COMPLAINT,"(.*)SALMONE(.*)")|regexm(TRIAGE_COMPLAINT_NOTE,"(.*)SALMONE(.*)")
replace GI_DISEASE_TERMS=5 if regexm(STATED_COMPLAINT,"(.*)SAMONEL(.*)")|regexm(TRIAGE_COMPLAINT_NOTE,"(.*)SAMONEL(.*)")
replace GI_DISEASE_TERMS=6 if regexm(STATED_COMPLAINT,"(.*)SHIGEL(.*)")|regexm(TRIAGE_COMPLAINT_NOTE,"(.*)SHIGEL(.*)")
replace GI_DISEASE_TERMS=7 if regexm(STATED_COMPLAINT,"(.*)SHIGA(.*)")|regexm(TRIAGE_COMPLAINT_NOTE,"(.*)SHIGA(.*)")
replace GI_DISEASE_TERMS=8 if regexm(STATED_COMPLAINT,"(.*)YERSINIA(.*)")|regexm(TRIAGE_COMPLAINT_NOTE,"(.*)YERSINIA(.*)")
replace GI_DISEASE_TERMS=9 if regexm(STATED_COMPLAINT,"(.*)CAMPYLO(.*)")|regexm(TRIAGE_COMPLAINT_NOTE,"(.*)CAMPYLO(.*)")
replace GI_DISEASE_TERMS=10 if regexm(STATED_COMPLAINT,"(.*)CLOSTRID(.*)")|regexm(TRIAGE_COMPLAINT_NOTE,"(.*)CLOSTRID(.*)")
replace GI_DISEASE_TERMS=11 if regexm(STATED_COMPLAINT,"(.*)NORO(.*)")|regexm(TRIAGE_COMPLAINT_NOTE,"(.*)NORO(.*)")
replace GI_DISEASE_TERMS=12 if regexm(STATED_COMPLAINT,"(.*)ROTAVIRUS(.*)")|regexm(TRIAGE_COMPLAINT_NOTE,"(.*)ROTAVIRUS(.*)")
replace GI_DISEASE_TERMS=13 if regexm(STATED_COMPLAINT,"(.*)ROTA VIRUS(.*)")|regexm(TRIAGE_COMPLAINT_NOTE,"(.*)ROTA VIRUS(.*)")
replace GI_DISEASE_TERMS=14 if regexm(STATED_COMPLAINT,"(.*)GASTROENTERITIS(.*)")|regexm(TRIAGE_COMPLAINT_NOTE,"(.*)GASTROENTERITIS(.*)")
replace GI_DISEASE_TERMS=15 if regexm(STATED_COMPLAINT,"(.*)STOMACH VIRUS(.*)")|regexm(TRIAGE_COMPLAINT_NOTE,"(.*)STOMACH VIRUS(.*)")
replace GI_DISEASE_TERMS=16 if regexm(STATED_COMPLAINT,"(.*)STOMACH FLU(.*)")|regexm(TRIAGE_COMPLAINT_NOTE,"(.*)STOMACH FLU(.*)")
label def GI_DISEASE_TERMS 1"VTEC" 2"O157" 3"0157" 4"SALMONE" 5"SAMONEL" 6"SHIGEL" 7"SHIGA" 8"YERSINIA" 9"CAMPYLO" 10"CLOSTRID" 11"NORO" 12"ROTAVIRUS" 13"ROTA VIRUS" 14"GASTROENTERITIS" 15"STOMACH VIRUS" 16 "STOMACH FLU"
label val GI_DISEASE_TERMS GI_DISEASE_TERMS
tab GI_DISEASE_TERMS

gen TRIAGE_GI_DISEASE_CONCEPT=.
replace TRIAGE_GI_DISEASE_CONCEPT=1 if GI_DISEASE_TERMS==1|GI_DISEASE_TERMS==2|GI_DISEASE_TERMS==3|GI_DISEASE_TERMS==4|GI_DISEASE_TERMS==5|GI_DISEASE_TERMS==6|GI_DISEASE_TERMS==7|GI_DISEASE_TERMS==8|GI_DISEASE_TERMS==9|GI_DISEASE_TERMS==10|GI_DISEASE_TERMS==11|GI_DISEASE_TERMS==12|GI_DISEASE_TERMS==13|GI_DISEASE_TERMS==14|GI_DISEASE_TERMS==15|GI_DISEASE_TERMS==16
replace TRIAGE_GI_DISEASE_CONCEPT=0 if TRIAGE_GI_DISEASE_CONCEPT!=1

***************************************************************************************************************DISCHARGE********************************************************

*****GI DISCHARGE EXLUSIONS*******
gen DISCHARGE_GI_EXCLUSION_TERM=.
replace DISCHARGE_GI_EXCLUSION_TERM=1 if regexm(DISCHARGE_DIAGNOSIS,"(.*)CROHN(.*)")
replace DISCHARGE_GI_EXCLUSION_TERM=2 if regexm(DISCHARGE_DIAGNOSIS," IDB ")
replace DISCHARGE_GI_EXCLUSION_TERM=3 if regexm(DISCHARGE_DIAGNOSIS," IBS ")
replace DISCHARGE_GI_EXCLUSION_TERM=4 if regexm(DISCHARGE_DIAGNOSIS,"(.*)IRRITABLE BOWEL(.*)")
replace DISCHARGE_GI_EXCLUSION_TERM=5 if regexm(DISCHARGE_DIAGNOSIS,"(.*)IRRIT(.*)BOWEL(.*)")
replace DISCHARGE_GI_EXCLUSION_TERM=6 if regexm(DISCHARGE_DIAGNOSIS,"(.*)CANCER(.*)")
replace DISCHARGE_GI_EXCLUSION_TERM=7 if regexm(DISCHARGE_DIAGNOSIS," CA ")
replace DISCHARGE_GI_EXCLUSION_TERM=8 if regexm(DISCHARGE_DIAGNOSIS,"(.*)MALIG(.*)")
replace DISCHARGE_GI_EXCLUSION_TERM=9 if regexm(DISCHARGE_DIAGNOSIS,"(.*)PREG(.*)")
replace DISCHARGE_GI_EXCLUSION_TERM=10 if regexm(DISCHARGE_DIAGNOSIS,"(.*)MISCARRIAGE(.*)")
replace DISCHARGE_GI_EXCLUSION_TERM=11 if regexm(DISCHARGE_DIAGNOSIS,"(.*)DELIVERY(.*)")
replace DISCHARGE_GI_EXCLUSION_TERM=12 if regexm(DISCHARGE_DIAGNOSIS,"(.*)CHRONIC(.*)")
replace DISCHARGE_GI_EXCLUSION_TERM=13 if regexm(DISCHARGE_DIAGNOSIS,"(.*)CELIAC(.*)")
replace DISCHARGE_GI_EXCLUSION_TERM=14 if regexm(DISCHARGE_DIAGNOSIS,"(.*)COLITIS(.*)")
replace DISCHARGE_GI_EXCLUSION_TERM=15 if regexm(DISCHARGE_DIAGNOSIS,"(.*)CANNAB(.*)")
replace DISCHARGE_GI_EXCLUSION_TERM=16 if regexm(DISCHARGE_DIAGNOSIS,"(.*)MARIJUANA(.*)")
replace DISCHARGE_GI_EXCLUSION_TERM=17 if regexm(DISCHARGE_DIAGNOSIS,"(.*)ALCOHOL(.*)")
replace DISCHARGE_GI_EXCLUSION_TERM=18 if regexm(DISCHARGE_DIAGNOSIS,"(.*)ETOH(.*)")
replace DISCHARGE_GI_EXCLUSION_TERM=19 if regexm(DISCHARGE_DIAGNOSIS,"(.*)GI BLEED(.*)")
replace DISCHARGE_GI_EXCLUSION_TERM=20 if regexm(DISCHARGE_DIAGNOSIS,"(.*)INTOXICA(.*)")
replace DISCHARGE_GI_EXCLUSION_TERM=21 if regexm(DISCHARGE_DIAGNOSIS,"(.*)ETHO(.*)")
replace DISCHARGE_GI_EXCLUSION_TERM=22 if regexm(DISCHARGE_DIAGNOSIS,"(.*)MORNING SICKNESS(.*)")
replace DISCHARGE_GI_EXCLUSION_TERM=23 if regexm(DISCHARGE_DIAGNOSIS,"(.*)HYPEREM(.*)")
replace DISCHARGE_GI_EXCLUSION_TERM=24 if regexm(DISCHARGE_DIAGNOSIS,"(.*)GRAVIDUM(.*)")
replace DISCHARGE_GI_EXCLUSION_TERM=25 if DISCHARGE_DIAGNOSIS=="APPENDICITIS"
replace DISCHARGE_GI_EXCLUSION_TERM=26 if DISCHARGE_DIAGNOSIS=="DIVERTICULITIS"
replace DISCHARGE_GI_EXCLUSION_TERM=27 if regexm(DISCHARGE_DIAGNOSIS,"(.*)SUBSTANCE ABUSE(.*)")
label def DISCHARGE_GI_EXCLUSION_TERM 1"CHROHN" 2"IDB" 3"IBS" 4"IRRITABLE BOWEL" 5"IRRIT%BOWEL" 6"CANCER" 7"CA" 8"MALIG" 9"PREG" 10"MISCARRIAGE" 11"DELIVERY" 12"CHRONIC" 13"CELIAC" 14"COLITIS" 15"CANNAB" 16"MARIJUANA" 17"ALCOHOL" 18"ETOH" 19 "GI BLEED" 20 "INTOXICA" 21 "ETHO" 22 "MORNING SICKN" 23 "HYPEREM" 24 "GRAVIDUM" 25 "APPENDICITIS" 26 "DIVERTICULITIS" 27 "SUBSTANCE ABUSE"
label val DISCHARGE_GI_EXCLUSION_TERM DISCHARGE_GI_EXCLUSION_TERM
tab DISCHARGE_GI_EXCLUSION_TERM

gen DISCHARGE_GI_EXCLUSION_CONCEPT=.
replace DISCHARGE_GI_EXCLUSION_CONCEPT=1 if DISCHARGE_GI_EXCLUSION_TERM==1|DISCHARGE_GI_EXCLUSION_TERM==2|DISCHARGE_GI_EXCLUSION_TERM==3|DISCHARGE_GI_EXCLUSION_TERM==4|DISCHARGE_GI_EXCLUSION_TERM==5|DISCHARGE_GI_EXCLUSION_TERM==6|DISCHARGE_GI_EXCLUSION_TERM==7|DISCHARGE_GI_EXCLUSION_TERM==8|DISCHARGE_GI_EXCLUSION_TERM==9|DISCHARGE_GI_EXCLUSION_TERM==10|DISCHARGE_GI_EXCLUSION_TERM==11|DISCHARGE_GI_EXCLUSION_TERM==12|DISCHARGE_GI_EXCLUSION_TERM==13|DISCHARGE_GI_EXCLUSION_TERM==14|DISCHARGE_GI_EXCLUSION_TERM==15|DISCHARGE_GI_EXCLUSION_TERM==16|DISCHARGE_GI_EXCLUSION_TERM==17|DISCHARGE_GI_EXCLUSION_TERM==18|DISCHARGE_GI_EXCLUSION_TERM==19|DISCHARGE_GI_EXCLUSION_TERM==20|DISCHARGE_GI_EXCLUSION_TERM==21|DISCHARGE_GI_EXCLUSION_TERM==22|DISCHARGE_GI_EXCLUSION_TERM==23|DISCHARGE_GI_EXCLUSION_TERM==24|DISCHARGE_GI_EXCLUSION_TERM==25|DISCHARGE_GI_EXCLUSION_TERM==26|DISCHARGE_GI_EXCLUSION_TERM==27 
replace DISCHARGE_GI_EXCLUSION_CONCEPT=0 if DISCHARGE_GI_EXCLUSION_CONCEPT!=1

************GI DISEASE OF INTEREST CONCEPT TERMS***********
gen DISCHARGE_GI_DISEASE_TERMS=.
replace DISCHARGE_GI_DISEASE_TERMS=1 if regexm(DISCHARGE_DIAGNOSIS,"(.*)VTEC(.*)")
replace DISCHARGE_GI_DISEASE_TERMS=2 if regexm(DISCHARGE_DIAGNOSIS,"(.*)O157(.*)")
replace DISCHARGE_GI_DISEASE_TERMS=3 if regexm(DISCHARGE_DIAGNOSIS,"(.*)0157(.*)")
replace DISCHARGE_GI_DISEASE_TERMS=4 if regexm(DISCHARGE_DIAGNOSIS,"(.*)SALMONE(.*)")
replace DISCHARGE_GI_DISEASE_TERMS=5 if regexm(DISCHARGE_DIAGNOSIS,"(.*)SAMONEL(.*)")
replace DISCHARGE_GI_DISEASE_TERMS=6 if regexm(DISCHARGE_DIAGNOSIS,"(.*)SHIGEL(.*)")
replace DISCHARGE_GI_DISEASE_TERMS=7 if regexm(DISCHARGE_DIAGNOSIS,"(.*)SHIGA(.*)")
replace DISCHARGE_GI_DISEASE_TERMS=8 if regexm(DISCHARGE_DIAGNOSIS,"(.*)YERSINIA(.*)")
replace DISCHARGE_GI_DISEASE_TERMS=9 if regexm(DISCHARGE_DIAGNOSIS,"(.*)CAMPYLO(.*)")
replace DISCHARGE_GI_DISEASE_TERMS=10 if regexm(DISCHARGE_DIAGNOSIS,"(.*)CLOSTRID(.*)")
replace DISCHARGE_GI_DISEASE_TERMS=11 if regexm(DISCHARGE_DIAGNOSIS,"(.*)NORO(.*)")
replace DISCHARGE_GI_DISEASE_TERMS=12 if regexm(DISCHARGE_DIAGNOSIS,"(.*)ROTAVIRUS(.*)")
replace DISCHARGE_GI_DISEASE_TERMS=13 if regexm(DISCHARGE_DIAGNOSIS,"(.*)ROTA VIRUS(.*)")
replace DISCHARGE_GI_DISEASE_TERMS=14 if regexm(DISCHARGE_DIAGNOSIS,"(.*)GASTRO(.*)")
replace DISCHARGE_GI_DISEASE_TERMS=15 if regexm(DISCHARGE_DIAGNOSIS,"(.*)STOMACH VIRUS(.*)")
replace DISCHARGE_GI_DISEASE_TERMS=16 if regexm(DISCHARGE_DIAGNOSIS,"(.*)STOMACH FLU(.*)")
label def DISCHARGE_GI_DISEASE_TERMS 1"VTEC" 2"O157" 3"0157" 4"SALMONE" 5"SAMONEL" 6"SHIGEL" 7"SHIGA" 8"YERSINIA" 9"CAMPYLO" 10"CLOSTRID" 11"NORO" 12"ROTAVIRUS" 13"ROTA VIRUS" 14"GASTRO" 15"STOMACH VIRUS" 16 "STOMACH FLU"
label val DISCHARGE_GI_DISEASE_TERMS DISCHARGE_GI_DISEASE_TERMS
tab DISCHARGE_GI_DISEASE_TERMS

gen DISCHARGE_GI_DISEASE_CONCEPT=.
replace DISCHARGE_GI_DISEASE_CONCEPT=1 if DISCHARGE_GI_DISEASE_TERMS==1|DISCHARGE_GI_DISEASE_TERMS==2|DISCHARGE_GI_DISEASE_TERMS==3|DISCHARGE_GI_DISEASE_TERMS==4|DISCHARGE_GI_DISEASE_TERMS==5|DISCHARGE_GI_DISEASE_TERMS==6|DISCHARGE_GI_DISEASE_TERMS==7|DISCHARGE_GI_DISEASE_TERMS==8|DISCHARGE_GI_DISEASE_TERMS==9|DISCHARGE_GI_DISEASE_TERMS==10|DISCHARGE_GI_DISEASE_TERMS==11|DISCHARGE_GI_DISEASE_TERMS==12|DISCHARGE_GI_DISEASE_TERMS==13|DISCHARGE_GI_DISEASE_TERMS==14|DISCHARGE_GI_DISEASE_TERMS==15|DISCHARGE_GI_DISEASE_TERMS==16
replace DISCHARGE_GI_DISEASE_CONCEPT=0 if DISCHARGE_GI_DISEASE_CONCEPT!=1
tab DISCHARGE_GI_DISEASE_CONCEPT

**VOMITTING CONCEPT TERMS***
gen NEW_DISCHARGE_VOMMIT_TERMS=.
replace NEW_DISCHARGE_VOMMIT_TERMS=1 if regexm(DISCHARGE_DIAGNOSIS,"(.*)VOM(.*)")
replace NEW_DISCHARGE_VOMMIT_TERMS=2 if regexm(DISCHARGE_DIAGNOSIS,"(.*)BOMIT(.*)")
replace NEW_DISCHARGE_VOMMIT_TERMS=3 if regexm(DISCHARGE_DIAGNOSIS," VMT ")
replace NEW_DISCHARGE_VOMMIT_TERMS=4 if regexm(DISCHARGE_DIAGNOSIS,"(.*)EMISIS(.*)")
replace NEW_DISCHARGE_VOMMIT_TERMS=5 if regexm(DISCHARGE_DIAGNOSIS,"(.*)EMESIS(.*)")
replace NEW_DISCHARGE_VOMMIT_TERMS=6 if strpos(DISCHARGE_DIAGNOSIS,"N/V/D")
replace NEW_DISCHARGE_VOMMIT_TERMS=7 if strpos(DISCHARGE_DIAGNOSIS,"N V D")
replace NEW_DISCHARGE_VOMMIT_TERMS=8 if strpos(DISCHARGE_DIAGNOSIS,"N.V.D.")
replace NEW_DISCHARGE_VOMMIT_TERMS=9 if strpos(DISCHARGE_DIAGNOSIS,"N-V-D")
replace NEW_DISCHARGE_VOMMIT_TERMS=10 if strpos(DISCHARGE_DIAGNOSIS,"N/V")
replace NEW_DISCHARGE_VOMMIT_TERMS=11 if strpos(DISCHARGE_DIAGNOSIS," N V ")
replace NEW_DISCHARGE_VOMMIT_TERMS=12 if strpos(DISCHARGE_DIAGNOSIS," N-V ")
replace NEW_DISCHARGE_VOMMIT_TERMS=13 if strpos(DISCHARGE_DIAGNOSIS," NV ")
replace NEW_DISCHARGE_VOMMIT_TERMS=14 if strpos(STATED_COMPLAINT,"N&V")|strpos(TRIAGE_COMPLAINT_NOTE,"N&V")
replace NEW_DISCHARGE_VOMMIT_TERMS=15 if strpos(STATED_COMPLAINT,"N,V,D")|strpos(TRIAGE_COMPLAINT_NOTE,"N,V,D")
replace NEW_DISCHARGE_VOMMIT_TERMS=16 if strpos(STATED_COMPLAINT,"V/N")|strpos(TRIAGE_COMPLAINT_NOTE,"V/N")
label def NEW_DISCHARGE_VOMMIT_TERMS 1 "VOM" 2 "BOMIT" 3 "VMT" 4 "EMISIS" 5 "EMESIS" 6 "N/V/D" 7 "N V D" 8 "N.V.D" 9 "N-V-D" 10 "N/V" 11 "N V" 12 "N-V" 13 "NV" 14 "N&V" 15 "N,V,D" 16 "V/N" 
label val NEW_DISCHARGE_VOMMIT_TERMS NEW_DISCHARGE_VOMMIT_TERMS
label val NEW_DISCHARGE_VOMMIT_TERMS NEW_DISCHARGE_VOMMIT_TERMS

gen NEW_DISCHARGE_VOMMIT_CONCEPT=.
replace NEW_DISCHARGE_VOMMIT_CONCEPT=1 if NEW_DISCHARGE_VOMMIT_TERMS==1|NEW_DISCHARGE_VOMMIT_TERMS==2|NEW_DISCHARGE_VOMMIT_TERMS==3|NEW_DISCHARGE_VOMMIT_TERMS==4|NEW_DISCHARGE_VOMMIT_TERMS==5|NEW_DISCHARGE_VOMMIT_TERMS==6|NEW_DISCHARGE_VOMMIT_TERMS==7|NEW_DISCHARGE_VOMMIT_TERMS==8|NEW_DISCHARGE_VOMMIT_TERMS==9|NEW_DISCHARGE_VOMMIT_TERMS==10|NEW_DISCHARGE_VOMMIT_TERMS==11|NEW_DISCHARGE_VOMMIT_TERMS==12|NEW_DISCHARGE_VOMMIT_TERMS==13|NEW_DISCHARGE_VOMMIT_TERMS==14|NEW_DISCHARGE_VOMMIT_TERMS==15|NEW_DISCHARGE_VOMMIT_TERMS==16
replace NEW_DISCHARGE_VOMMIT_CONCEPT=0 if NEW_DISCHARGE_VOMMIT_CONCEPT!=1


*********NAUSEA CONCEPT TERMS********
gen DISCHARGE_NAUSEA_TERMS=.
replace DISCHARGE_NAUSEA_TERMS=1 if regexm(DISCHARGE_DIAGNOSIS,"(.*)NAUS(.*)")
replace DISCHARGE_NAUSEA_TERMS=2 if regexm(DISCHARGE_DIAGNOSIS,"(.*)NASEAU(.*)")
label def DISCHARGE_NAUSEA_TERMS 1 "NAUS" 2 "NASEAU"  
label val DISCHARGE_NAUSEA_TERMS DISCHARGE_NAUSEA_TERMS
tab DISCHARGE_NAUSEA_TERMS

gen DISCHARGE_NAUSEA_CONCEPT=.
replace DISCHARGE_NAUSEA_CONCEPT=1 if DISCHARGE_NAUSEA_TERMS==1|DISCHARGE_NAUSEA_TERMS==2
replace DISCHARGE_NAUSEA_CONCEPT=0 if DISCHARGE_NAUSEA_CONCEPT!=1
tab DISCHARGE_NAUSEA_CONCEPT

*********DIARRHEA CONCEPT TERMS********
gen DISCHARGE_DIARRHEA_TERMS=.
replace DISCHARGE_DIARRHEA_TERMS=1 if regexm(DISCHARGE_DIAGNOSIS,"(.*)DIAR(.*)")
replace DISCHARGE_DIARRHEA_TERMS=2 if regexm(DISCHARGE_DIAGNOSIS,"(.*)DIAH(.*)")
replace DISCHARGE_DIARRHEA_TERMS=3 if regexm(DISCHARGE_DIAGNOSIS,"(.*)DAIR(.*)")
replace DISCHARGE_DIARRHEA_TERMS=4 if regexm(DISCHARGE_DIAGNOSIS,"(.*)DEARRH(.*)")
replace DISCHARGE_DIARRHEA_TERMS=5 if regexm(DISCHARGE_DIAGNOSIS,"(.*)DIRRHE(.*)")
replace DISCHARGE_DIARRHEA_TERMS=6 if regexm(DISCHARGE_DIAGNOSIS,"(.*)DIAAR(.*)")
replace DISCHARGE_DIARRHEA_TERMS=7 if regexm(DISCHARGE_DIAGNOSIS,"(.*)LOOSE STOOL(.*)")
replace DISCHARGE_DIARRHEA_TERMS=8 if regexm(DISCHARGE_DIAGNOSIS,"(.*)WATERY STOOL(.*)")
replace DISCHARGE_DIARRHEA_TERMS=9 if regexm(DISCHARGE_DIAGNOSIS,"(.*)BLOODY STOOL(.*)")
replace DISCHARGE_DIARRHEA_TERMS=10 if regexm(DISCHARGE_DIAGNOSIS,"(.*)BLOOD IN STOOL(.*)")
label def DISCHARGE_DIARRHEA_TERMS 1 "DIAR" 2 "DIAH" 3 "DAIR" 4 "DEARRH" 5 "DIRRHE" 6 "DIAAR" 7 "LOOSE STOOL" 8 "WATERY STOOL" 9 "BLOODY STOOL" 10 "BLOOD IN STOOL"
label val DISCHARGE_DIARRHEA_TERMS DISCHARGE_DIARRHEA_TERMS
tab DISCHARGE_DIARRHEA_TERMS

gen DISCHARGE_DIARRHEA_CONCEPT=.
replace DISCHARGE_DIARRHEA_CONCEPT=1 if DISCHARGE_DIARRHEA_TERMS==1|DISCHARGE_DIARRHEA_TERMS==2|DISCHARGE_DIARRHEA_TERMS==3|DISCHARGE_DIARRHEA_TERMS==4|DISCHARGE_DIARRHEA_TERMS==5|DISCHARGE_DIARRHEA_TERMS==6|DISCHARGE_DIARRHEA_TERMS==7|DISCHARGE_DIARRHEA_TERMS==8|DISCHARGE_DIARRHEA_TERMS==9|DISCHARGE_DIARRHEA_TERMS==10
replace DISCHARGE_DIARRHEA_CONCEPT=0 if DISCHARGE_DIARRHEA_CONCEPT!=1
tab DISCHARGE_DIARRHEA_CONCEPT

********ANOREXIA TERMS************************
gen DISCHARGE_ANOREXIA_TERMS=.
replace DISCHARGE_ANOREXIA_TERMS=1 if regexm(DISCHARGE_DIAGNOSIS,"(.*)ANOREXIA(.*)")
label def DISCHARGE_ANOREXIA_TERMS 1"ANOREXIA" 
label val DISCHARGE_ANOREXIA_TERMS DISCHARGE_ANOREXIA_TERMS
tab DISCHARGE_ANOREXIA_TERMS

gen DISCHARGE_ANOREXIA_CONCEPT=.
replace DISCHARGE_ANOREXIA_CONCEPT=1 if DISCHARGE_ANOREXIA_TERMS==1
replace DISCHARGE_ANOREXIA_CONCEPT=0 if DISCHARGE_ANOREXIA_CONCEPT!=1
tab DISCHARGE_ANOREXIA_CONCEPT

******GI CONCEPT TERMS********************
gen NEW_DISCHARGE_GI_TERMS=.
replace NEW_DISCHARGE_GI_TERMS=1 if regexm(DISCHARGE_DIAGNOSIS,"(.*)BAD WATER(.*)")
replace NEW_DISCHARGE_GI_TERMS=2 if regexm(DISCHARGE_DIAGNOSIS,"(.*)BAD FOOD(.*)")
replace NEW_DISCHARGE_GI_TERMS=3 if regexm(DISCHARGE_DIAGNOSIS,"(.*)FOOD POIS(.*)")
replace NEW_DISCHARGE_GI_TERMS=4 if regexm(DISCHARGE_DIAGNOSIS,"(.*)ENTERITIS(.*)")
replace NEW_DISCHARGE_GI_TERMS=5 if regexm(DISCHARGE_DIAGNOSIS,"(.*)STOMACH VIRUS(.*)")
replace NEW_DISCHARGE_GI_TERMS=6 if regexm(DISCHARGE_DIAGNOSIS,"(.*)STOMACH FLU(.*)")
label def NEW_DISCHARGE_GI_TERMS 1"BAD WATER" 2"BAD FOOD" 3"FOOD POIS" 4"ENTERITIS" 5"STOMACH VIRUS" 6 "STOMACH FLU"
label val NEW_DISCHARGE_GI_TERMS NEW_DISCHARGE_GI_TERMS

gen NEW_DISCHARGE_GI_CONCEPT=.
replace NEW_DISCHARGE_GI_CONCEPT=1 if NEW_DISCHARGE_GI_TERMS==1|NEW_DISCHARGE_GI_TERMS==2|NEW_DISCHARGE_GI_TERMS==3|NEW_DISCHARGE_GI_TERMS==4|NEW_DISCHARGE_GI_TERMS==5|NEW_DISCHARGE_GI_TERMS==6
replace NEW_DISCHARGE_GI_CONCEPT=0 if NEW_DISCHARGE_GI_CONCEPT!=1

**************************************************************************************GI SYNDROMES ************************************

*************TRIAGE GI*******************
gen GI_TRIAGE_CASE_SYNDROME=.
replace GI_TRIAGE_CASE_SYNDROME=1 if TRIAGE_GI_EXCLUSION_CONCEPT==0 &(VOMMIT_CONCEPT==1|DIARRHEA_CONCEPT==1|TRIAGE_GI_CONCEPT==1|GI_TRIAGE_ANOREXIA_CONCEPT==1|TRIAGE_GI_DISEASE_CONCEPT==1)
replace GI_TRIAGE_CASE_SYNDROME=0 if GI_TRIAGE_CASE_SYNDROME!=1

*************DISCHARGE FOR GI ONLY*******************************
gen DISCHARGE_GI_SYNDROME_CASE=.
replace DISCHARGE_GI_SYNDROME_CASE=1 if DISCHARGE_GI_EXCLUSION_CONCEPT==0 & (DISCHARGE_NAUSEA_CONCEPT|DISCHARGE_GI_DISEASE_CONCEPT==1|NEW_DISCHARGE_VOMMIT_CONCEPT==1|DISCHARGE_DIARRHEA_CONCEPT==1|NEW_DISCHARGE_GI_TERMS==1|DISCHARGE_ANOREXIA_CONCEPT==1)
replace DISCHARGE_GI_SYNDROME_CASE=0 if DISCHARGE_GI_SYNDROME_CASE!=1

*********FINAL CASE DEFINITION**************
gen DISCHARGE_VIRAL_WITH_GI=.
replace DISCHARGE_VIRAL_WITH_GI=1 if regexm(DISCHARGE_DIAGNOSIS,"(.*)VIRAL(.*)") & GI_TRIAGE_CASE_SYNDROME==1

gen GI_CASE=.
replace GI_CASE=1 if DISCHARGE_GI_SYNDROME_CASE==1 & DISCHARGE_GI_EXCLUSION_CONCEPT==0 
replace GI_CASE=2 if GI_TRIAGE_CASE_SYNDROME==1 & DISCHARGE_DIAGNOSIS=="" & DISCHARGE_GI_SYNDROME_CASE==0|GI_TRIAGE_CASE_SYNDROME==1 & regexm(DISCHARGE_DIAGNOSIS,"(.*)LEFT WITHOUT(.*)") & DISCHARGE_GI_SYNDROME_CASE==0|GI_TRIAGE_CASE_SYNDROME==1 & regexm(DISCHARGE_DIAGNOSIS,"(.*)NOT SEEN(.*)") & DISCHARGE_GI_SYNDROME_CASE==0|GI_TRIAGE_CASE_SYNDROME==1 & regexm(DISCHARGE_DIAGNOSIS,"(.*)LWBS(.*)") & DISCHARGE_GI_SYNDROME_CASE==0
replace GI_CASE=3 if DISCHARGE_GI_SYNDROME_CASE==0 & DISCHARGE_VIRAL_WITH_GI==1
replace GI_CASE=4 if DISCHARGE_GI_SYNDROME_CASE==1 & GI_TRIAGE_CASE_SYNDROME==1

gen GI_CASE_SYNDROME=.
replace GI_CASE_SYNDROME=1 if GI_CASE==1|GI_CASE==2|GI_CASE==3|GI_CASE==4
replace GI_CASE_SYNDROME=0 if GI_CASE_SYNDROME!=1

**************************************************************************************************************************RASH********************************************************************************************
*****************EXCLUSION CONCEPT (TRIAGE) ************************************
gen RASH_EXCLUSION=.
replace RASH_EXCLUSION=1 if regexm(STATED_COMPLAINT,"(.*)ALLERG(.*)")|regexm(TRIAGE_COMPLAINT_NOTE,"(.*)ALLERG(.*)")
replace RASH_EXCLUSION=2 if regexm(STATED_COMPLAINT,"(.*)ALERG(.*)")|regexm(TRIAGE_COMPLAINT_NOTE,"(.*)ALERG(.*)")
replace RASH_EXCLUSION=3 if regexm(STATED_COMPLAINT,"(.*)SEBORR(.*)")|regexm(TRIAGE_COMPLAINT_NOTE,"(.*)SEBORR(.*)")
replace RASH_EXCLUSION=4 if regexm(STATED_COMPLAINT,"(.*)ROSACEA(.*)")|regexm(TRIAGE_COMPLAINT_NOTE,"(.*)ROSACEA(.*)")
replace RASH_EXCLUSION=5 if regexm(STATED_COMPLAINT,"(.*)CONTACT DERMATITIS(.*)")|regexm(TRIAGE_COMPLAINT_NOTE,"(.*)DERMATITIS(.*)")
replace RASH_EXCLUSION=6 if regexm(STATED_COMPLAINT,"(.*)ECZEMA(.*)")|regexm(TRIAGE_COMPLAINT_NOTE,"(.*)ECZEMA(.*)")
replace RASH_EXCLUSION=7 if regexm(STATED_COMPLAINT,"(.*)PSORIASIS(.*)")|regexm(TRIAGE_COMPLAINT_NOTE,"(.*)PSORIASIS(.*)")
replace RASH_EXCLUSION=8 if regexm(STATED_COMPLAINT,"(.*)TINEA(.*)")|regexm(TRIAGE_COMPLAINT_NOTE,"(.*)TINEA(.*)")
replace RASH_EXCLUSION=9 if regexm(STATED_COMPLAINT,"(.*)CANDIDA(.*)")|regexm(TRIAGE_COMPLAINT_NOTE,"(.*)CANDIDA(.*)")
replace RASH_EXCLUSION=10 if regexm(STATED_COMPLAINT,"(.*)EXCEMA(.*)")|regexm(TRIAGE_COMPLAINT_NOTE,"(.*)EXCEMA(.*)")
replace RASH_EXCLUSION=11 if regexm(STATED_COMPLAINT,"(.*)KERATOSIS(.*)")|regexm(TRIAGE_COMPLAINT_NOTE,"(.*)KERATOSIS(.*)")
replace RASH_EXCLUSION=12 if regexm(STATED_COMPLAINT,"(.*)DIAPER RASH(.*)")|regexm(TRIAGE_COMPLAINT_NOTE,"(.*)DIAPER RASH(.*)")
label def RASH_EXCLUSION 1"ALLERG" 2 "ALERG" 3"SEBORR" 4"ROSACEA" 5"DERMATITIS" 6"ECZEMA" 7"PSORIASIS" 8"TINEA" 9 "CANDIDA" 10 "EXCEMA" 11 "KERATOSIS" 12 "DIAPER RASH"
label val RASH_EXCLUSION RASH_EXCLUSION

gen RASH_EXCLUSION_CONCEPT=.
replace RASH_EXCLUSION_CONCEPT=1 if RASH_EXCLUSION==1|RASH_EXCLUSION==2|RASH_EXCLUSION==3|RASH_EXCLUSION==4|RASH_EXCLUSION==5|RASH_EXCLUSION==6|RASH_EXCLUSION==7|RASH_EXCLUSION==8|RASH_EXCLUSION==9|RASH_EXCLUSION==10|RASH_EXCLUSION==11|RASH_EXCLUSION==12
replace RASH_EXCLUSION_CONCEPT=0 if RASH_EXCLUSION_CONCEPT!=1


**************************************************************************************************TRIAGE RASH CONCEPT*********************************************************************************
gen RASH_TERM=.
replace RASH_TERM=1 if regexm(STATED_COMPLAINT,"(.*)CHICKEN POX(.*)")|regexm(TRIAGE_COMPLAINT_NOTE,"(.*)CHICKEN POX(.*)")
replace RASH_TERM=2 if regexm(STATED_COMPLAINT,"(.*)POCKS(.*)")|regexm(TRIAGE_COMPLAINT_NOTE,"(.*)POCKS(.*)")
replace RASH_TERM=3 if regexm(STATED_COMPLAINT,"(.*)RUBE(.*)")|regexm(TRIAGE_COMPLAINT_NOTE,"(.*)RUBE(.*)")
replace RASH_TERM=4 if regexm(STATED_COMPLAINT,"(.*)MEASLE(.*)")|regexm(TRIAGE_COMPLAINT_NOTE,"(.*)MEASLE(.*)")
replace RASH_TERM=5 if regexm(STATED_COMPLAINT,"(.*)MEASEL(.*)")|regexm(TRIAGE_COMPLAINT_NOTE,"(.*)MEASEL(.*)")
replace RASH_TERM=6 if regexm(STATED_COMPLAINT,"(.*)MESLE(.*)")|regexm(TRIAGE_COMPLAINT_NOTE,"(.*)MESLE(.*)")
replace RASH_TERM=7 if regexm(STATED_COMPLAINT,"(.*)CHICKENPOX(.*)")|regexm(STATED_COMPLAINT,"(.*)CHICKEN POX(.*)")|regexm(TRIAGE_COMPLAINT_NOTE,"(.*)CHICKENPOX(.*)")|regexm(TRIAGE_COMPLAINT_NOTE,"(.*)CHICKEN POX(.*)")
replace RASH_TERM=8 if regexm(STATED_COMPLAINT,"(.*)KOPLI(.*)")|regexm(TRIAGE_COMPLAINT_NOTE,"(.*)KOPLI(.*)")
replace RASH_TERM=9 if regexm(STATED_COMPLAINT,"(.*)VARICELLA(.*)")|regexm(TRIAGE_COMPLAINT_NOTE,"(.*)VARICELLA(.*)")
replace RASH_TERM=10 if regexm(STATED_COMPLAINT,"(.*)MENING(.*)")|regexm(TRIAGE_COMPLAINT_NOTE,"(.*)MENING(.*)")
replace RASH_TERM=11 if regexm(STATED_COMPLAINT,"(.*)SCARLET(.*)")|regexm(TRIAGE_COMPLAINT_NOTE,"(.*)SCARLET(.*)")
label def RASH_TERM  1 " CHICKEN POX"  2 "POCKS" 3"RUBE" 4 "MEASLE" 5 "MEASEL" 6 "MESLE" 7 "CHICKENPOX" 8 "KOPLI" 9 "VARICELLA" 10 "MENING" 11 "SCARLET" 
label val RASH_TERM RASH_TERM

***708 rash..........707 pruitus***
gen RASH_CEDIS=.
replace RASH_CEDIS=1 if CEDIS_CODE==708|CEDIS_CODE==707

gen RASH_CONCEPT_TRIAGE=.
replace RASH_CONCEPT_TRIAGE=1 if RASH_TERM==1|RASH_TERM==2|RASH_TERM==3|RASH_TERM==4|RASH_TERM==5|RASH_TERM==6|RASH_TERM==7|RASH_TERM==8|RASH_TERM==9|RASH_TERM==10|RASH_TERM==11
replace RASH_CONCEPT_TRIAGE=0 if RASH_CONCEPT_TRIAGE!=1

gen RASH_CONCEPT=.
replace RASH_CONCEPT=1 if RASH_TERM==1|RASH_TERM==2|RASH_TERM==3|RASH_TERM==4|RASH_TERM==5|RASH_TERM==6|RASH_TERM==7|RASH_TERM==8|RASH_TERM==9|RASH_TERM==10|RASH_TERM==11|RASH_CEDIS==1
replace RASH_CONCEPT=0 if RASH_CONCEPT!=1

**************************************************************************************************DISCHARGE RASH CONCEPT*********************************************************************************
gen DISCHARGE_RASH_EXCLUSION=.
replace DISCHARGE_RASH_EXCLUSION=1 if regexm(DISCHARGE_DIAGNOSIS,"(.*)ALLERG(.*)")
replace DISCHARGE_RASH_EXCLUSION=2 if regexm(DISCHARGE_DIAGNOSIS,"(.*)ALERG(.*)")
replace DISCHARGE_RASH_EXCLUSION=3 if regexm(DISCHARGE_DIAGNOSIS,"(.*)SEBORR(.*)")
replace DISCHARGE_RASH_EXCLUSION=4 if regexm(DISCHARGE_DIAGNOSIS,"(.*)ROSACEA(.*)")
replace DISCHARGE_RASH_EXCLUSION=5 if regexm(DISCHARGE_DIAGNOSIS,"(.*)DERMATITIS(.*)")
replace DISCHARGE_RASH_EXCLUSION=6 if regexm(DISCHARGE_DIAGNOSIS,"(.*)ECZEMA(.*)")
replace DISCHARGE_RASH_EXCLUSION=7 if regexm(DISCHARGE_DIAGNOSIS,"(.*)PSORIASIS(.*)")
replace DISCHARGE_RASH_EXCLUSION=8 if regexm(DISCHARGE_DIAGNOSIS,"(.*)TINEA(.*)")
replace DISCHARGE_RASH_EXCLUSION=9 if regexm(DISCHARGE_DIAGNOSIS,"(.*)CANDID(.*)")
replace DISCHARGE_RASH_EXCLUSION=10 if regexm(DISCHARGE_DIAGNOSIS,"(.*)EXCEMA(.*)")
replace DISCHARGE_RASH_EXCLUSION=11 if regexm(DISCHARGE_DIAGNOSIS,"(.*)KERATOSIS(.*)")
replace DISCHARGE_RASH_EXCLUSION=12 if regexm(DISCHARGE_DIAGNOSIS,"(.*)DIAPER RASH(.*)")
replace DISCHARGE_RASH_EXCLUSION=13 if regexm(DISCHARGE_DIAGNOSIS,"(.*)YEAST(.*)")
replace DISCHARGE_RASH_EXCLUSION=14 if regexm(DISCHARGE_DIAGNOSIS,"(.*)CELLULIT(.*)")
replace DISCHARGE_RASH_EXCLUSION=15 if regexm(DISCHARGE_DIAGNOSIS,"(.*)DRUG(.*)")
replace DISCHARGE_RASH_EXCLUSION=16 if regexm(DISCHARGE_DIAGNOSIS,"(.*)BITES(.*)")
label def DISCHARGE_RASH_EXCLUSION 1"ALLERG" 2 "ALERG" 3"SEBORR" 4"ROSACEA" 5"DERMATITIS" 6"ECZEMA" 7"PSORIASIS" 8"TINEA" 9 "CANDIDA" 10 "EXCEMA" 11 "KERATOSIS" 12 "DIAPER RASH" 13 "YEAST" 14 "CELLULIT" 15 "DRUG" 16 "BITES"
label val DISCHARGE_RASH_EXCLUSION DISCHARGE_RASH_EXCLUSION

gen DISCHARGE_RASH_EXCLUSION_CONCEPT=.
replace DISCHARGE_RASH_EXCLUSION_CONCEPT=1 if DISCHARGE_RASH_EXCLUSION==1|DISCHARGE_RASH_EXCLUSION==2|DISCHARGE_RASH_EXCLUSION==3|DISCHARGE_RASH_EXCLUSION==4|DISCHARGE_RASH_EXCLUSION==5|DISCHARGE_RASH_EXCLUSION==6|DISCHARGE_RASH_EXCLUSION==7|DISCHARGE_RASH_EXCLUSION==8|DISCHARGE_RASH_EXCLUSION==9|DISCHARGE_RASH_EXCLUSION==10|DISCHARGE_RASH_EXCLUSION==11|DISCHARGE_RASH_EXCLUSION==12|DISCHARGE_RASH_EXCLUSION==13|DISCHARGE_RASH_EXCLUSION==14|DISCHARGE_RASH_EXCLUSION==15|DISCHARGE_RASH_EXCLUSION==16
replace DISCHARGE_RASH_EXCLUSION_CONCEPT=0 if DISCHARGE_RASH_EXCLUSION_CONCEPT!=1


gen DISCHARGE_RASH_DISEASE_TERM=.
replace DISCHARGE_RASH_DISEASE_TERM=1 if regexm(DISCHARGE_DIAGNOSIS,"(.*)RUBE(.*)")
replace DISCHARGE_RASH_DISEASE_TERM=2 if regexm(DISCHARGE_DIAGNOSIS,"(.*)MEASLE(.*)")
replace DISCHARGE_RASH_DISEASE_TERM=3 if regexm(DISCHARGE_DIAGNOSIS,"(.*)MEASEL(.*)")
replace DISCHARGE_RASH_DISEASE_TERM=4 if regexm(DISCHARGE_DIAGNOSIS,"(.*)MESLE(.*)")
replace DISCHARGE_RASH_DISEASE_TERM=5 if regexm(DISCHARGE_DIAGNOSIS,"(.*)CHICKENPOX(.*)")|regexm(DISCHARGE_DIAGNOSIS,"(.*)CHICKEN POX(.*)")
replace DISCHARGE_RASH_DISEASE_TERM=6 if regexm(DISCHARGE_DIAGNOSIS,"(.*)KOPLI(.*)")
replace DISCHARGE_RASH_DISEASE_TERM=7 if regexm(DISCHARGE_DIAGNOSIS,"(.*)VARICELLA(.*)")
replace DISCHARGE_RASH_DISEASE_TERM=8 if regexm(DISCHARGE_DIAGNOSIS,"(.*)MENING(.*)")
replace DISCHARGE_RASH_DISEASE_TERM=9 if regexm(DISCHARGE_DIAGNOSIS,"(.*)SCARLET(.*)")
label def DISCHARGE_RASH_DISEASE_TERM 1"RUBE" 2 "MEASLE" 3"MEASEL" 4"MESLE" 5"CHICKENPOX" 6"KOPLI" 7"VARICELLA" 8"MENING" 9"SCARLET"
label val DISCHARGE_RASH_DISEASE_TERM DISCHARGE_RASH_DISEASE_TERM

gen DISCHARGE_RASH_CASE_SYNDROME =.
replace DISCHARGE_RASH_CASE_SYNDROME =1 if DISCHARGE_RASH_EXCLUSION_CONCEPT==0 &(DISCHARGE_RASH_DISEASE_TERM==1|DISCHARGE_RASH_DISEASE_TERM==2|DISCHARGE_RASH_DISEASE_TERM==3|DISCHARGE_RASH_DISEASE_TERM==4|DISCHARGE_RASH_DISEASE_TERM==5|DISCHARGE_RASH_DISEASE_TERM==6|DISCHARGE_RASH_DISEASE_TERM==7|DISCHARGE_RASH_DISEASE_TERM==8|DISCHARGE_RASH_DISEASE_TERM==9|DISCHARGE_RASH_DISEASE_TERM==10|DISCHARGE_RASH_DISEASE_TERM==11|DISCHARGE_RASH_DISEASE_TERM==12)
replace DISCHARGE_RASH_CASE_SYNDROME =0 if DISCHARGE_RASH_CASE_SYNDROME !=1

***************Triage and CEDIS (TC) RASH TERM *************************************
gen TRIAGE_RASH_SYNDROME=.
replace TRIAGE_RASH_SYNDROME=1 if RASH_CONCEPT==1 & RASH_EXCLUSION_CONCEPT==0 &(FEVER_CONCEPT==1|MALAISE_CONCEPT==1|ANOREXIA_CONCEPT==1|DIZZINESS_CONCEPT==1|LYMPH_CONCEPT==1|MUSCLEPAIN_CONCEPT==1)
replace TRIAGE_RASH_SYNDROME=0 if TRIAGE_RASH_SYNDROME!=1

***************Triage and CEDIS and DISCHARGE (TCD) Rash term (final) **********************
gen RASH_CASE_SYNDROME=.
replace RASH_CASE_SYNDROME=1 if TRIAGE_RASH_SYNDROME ==1 | DISCHARGE_RASH_CASE_SYNDROME ==1 
replace RASH_CASE_SYNDROME=0 if RASH_CASE_SYNDROME!=1

***********************************************************************************************************************NEUROLOGICAL**********************************************************************************


*********MENINGITIS (Disease term of interest) CONCEPT TERMS********
gen MENINGITIS_TERMS=.
replace MENINGITIS_TERMS=1 if regexm(STATED_COMPLAINT,"(.*)MENING(.*)")|regexm(TRIAGE_COMPLAINT_NOTE,"(.*)MENING(.*)")
replace MENINGITIS_TERMS=2 if regexm(STATED_COMPLAINT,"(.*)MENNIN(.*)")|regexm(TRIAGE_COMPLAINT_NOTE,"(.*)MENNIN(.*)")
replace MENINGITIS_TERMS=3 if regexm(STATED_COMPLAINT,"(.*)ENCEPHALITIS(.*)")|regexm(TRIAGE_COMPLAINT_NOTE,"(.*)ENCEPHALITIS(.*)")
label def MENINGITIS_TERMS 1 "MENING" 2 "MENNIN" 3 "ENCEPH" 
label val MENINGITIS_TERMS MENINGITIS_TERMS

gen MENINGITIS_CONCEPT=.
replace MENINGITIS_CONCEPT=1 if MENINGITIS_TERMS==1|MENINGITIS_TERMS==2|MENINGITIS_TERMS==3
replace MENINGITIS_CONCEPT=0 if MENINGITIS_CONCEPT!=1

*********STIFFNECK CONCEPT TERMS********
gen STIFF_NECK_TERMS=.
replace STIFF_NECK_TERMS=1 if regexm(STATED_COMPLAINT,"(.*)STIFF NECK(.*)")|regexm(TRIAGE_COMPLAINT_NOTE,"(.*)STIFF NECK(.*)")
replace STIFF_NECK_TERMS=2 if regexm(STATED_COMPLAINT,"(.*)NUCHAL RIGIDITY(.*)")|regexm(TRIAGE_COMPLAINT_NOTE,"(.*)NUCHAL RIGIDITY(.*)")
replace STIFF_NECK_TERMS=3 if regexm(STATED_COMPLAINT,"(.*)NECK PAIN(.*)")|regexm(TRIAGE_COMPLAINT_NOTE,"(.*)NECK PAIN(.*)")
label def STIFF_NECK_TERMS 1 "STIFF NECK" 2 "NUCHAL RIGIDITY" 3 "NECK PAIN" 
label val STIFF_NECK_TERMS STIFF_NECK_TERMS

gen STIFF_NECK_CONCEPT=.
replace STIFF_NECK_CONCEPT=1 if STIFF_NECK_TERMS==1|STIFF_NECK_TERMS==2|STIFF_NECK_TERMS==3
replace STIFF_NECK_CONCEPT=0 if STIFF_NECK_CONCEPT!=1

*********SEIZURES CONCEPT TERMS********CEDIS SEIZURE 405
gen SEIZURES_TERMS=.
replace SEIZURES_TERMS=1 if regexm(STATED_COMPLAINT,"(.*)SEIZUR(.*)")|regexm(TRIAGE_COMPLAINT_NOTE,"(.*)SEIZUR(.*)")
replace SEIZURES_TERMS=2 if regexm(STATED_COMPLAINT,"(.*)CONVULSIONS(.*)")|regexm(TRIAGE_COMPLAINT_NOTE,"(.*)CONVULSIONS(.*)")
replace SEIZURES_TERMS=3 if regexm(STATED_COMPLAINT,"(.*)TREMOR(.*)")|regexm(TRIAGE_COMPLAINT_NOTE,"(.*)TREMOR(.*)")
replace SEIZURES_TERMS=4 if regexm(STATED_COMPLAINT,"(.*)STATUS EPILEPTICUS(.*)")|regexm(TRIAGE_COMPLAINT_NOTE,"(.*)STATUS EPILEPTICU(.*)")
replace SEIZURES_TERMS=5 if regexm(STATED_COMPLAINT,"(.*)EPILEPSY(.*)")|regexm(TRIAGE_COMPLAINT_NOTE,"(.*)EPILEPSY(.*)")
replace SEIZURES_TERMS=6 if regexm(STATED_COMPLAINT,"(.*)SZ(.*)")|regexm(TRIAGE_COMPLAINT_NOTE,"(.*)SZ(.*)")
replace SEIZURES_TERMS=7 if CEDIS_CODE==405
label def SEIZURES_TERMS 1 "SEIZUR" 2 "CONVULSIONS" 3 "TREMOR" 4 "STATUS EPILEPTICUS" 5 "EPILEPSY" 6 "SZ" 7 "CEDIS SEIZURE"
label val SEIZURES_TERMS SEIZURES_TERMS

gen SEIZURES_CONCEPT_TRIAGE=.
replace SEIZURES_CONCEPT_TRIAGE=1 if SEIZURES_TERMS==1|SEIZURES_TERMS==2|SEIZURES_TERMS==3|SEIZURES_TERMS==4|SEIZURES_TERMS==5|SEIZURES_TERMS==6
replace SEIZURES_CONCEPT_TRIAGE=0 if SEIZURES_CONCEPT_TRIAGE!=1

gen SEIZURES_CONCEPT_CEDIS=.
replace SEIZURES_CONCEPT_CEDIS=1 if SEIZURES_TERMS==7
replace SEIZURES_CONCEPT_CEDIS=0 if SEIZURES_CONCEPT_CEDIS!=1

gen SEIZURES_CONCEPT_COMBINED=.
replace SEIZURES_CONCEPT_COMBINED=1 if SEIZURES_TERMS==1|SEIZURES_TERMS==2|SEIZURES_TERMS==3|SEIZURES_TERMS==4|SEIZURES_TERMS==5|SEIZURES_TERMS==6|SEIZURES_TERMS==7
replace SEIZURES_CONCEPT_COMBINED=0 if SEIZURES_CONCEPT_COMBINED !=1


*********BLURRED VISION CONCEPT TERMS********
gen BLURRED_VISION_TERMS=.
replace BLURRED_VISION_TERMS=1 if regexm(STATED_COMPLAINT,"(.*)BLURRED VISION(.*)")|regexm(TRIAGE_COMPLAINT_NOTE,"(.*)BLURRED VISION(.*)")
replace BLURRED_VISION_TERMS=2 if regexm(STATED_COMPLAINT,"(.*)BLURRY VISION(.*)")|regexm(TRIAGE_COMPLAINT_NOTE,"(.*)BLURRY VISION(.*)")
replace BLURRED_VISION_TERMS=3 if regexm(STATED_COMPLAINT,"(.*)VISION LOSS(.*)")|regexm(TRIAGE_COMPLAINT_NOTE,"(.*)VISION LOSS(.*)")
replace BLURRED_VISION_TERMS=4 if regexm(STATED_COMPLAINT,"(.*)VISUAL(.*)")|regexm(TRIAGE_COMPLAINT_NOTE,"(.*)VISUAL(.*)")
replace BLURRED_VISION_TERMS=5 if regexm(STATED_COMPLAINT,"(.*)DIPLOPIA(.*)")|regexm(TRIAGE_COMPLAINT_NOTE,"(.*)DIPLOPIA(.*)")
replace BLURRED_VISION_TERMS=6 if regexm(STATED_COMPLAINT,"(.*)DOUBLE VISION(.*)")|regexm(TRIAGE_COMPLAINT_NOTE,"(.*)DOUBLE VISION(.*)")
replace BLURRED_VISION_TERMS=7 if CEDIS_CODE==504
replace BLURRED_VISION_TERMS=8 if CEDIS_CODE==508
label def BLURRED_VISION_TERMS 1 "BLURRED VISION" 2 "BLURRY VISION" 3 "VISION LOSS" 4 "VISUAL" 5"DIPLOPIA" 6 "DOUBLE VISION" 7 "CEDIS VISUAL DISTURBAND" 8 "CEDIS DIPLOPIA"
label val BLURRED_VISION_TERMS BLURRED_VISION_TERMS 

gen BLURRED_VISION_CONCEPT_TRIAGE=.
replace BLURRED_VISION_CONCEPT_TRIAGE=1 if BLURRED_VISION_TERMS==1|BLURRED_VISION_TERMS==2|BLURRED_VISION_TERMS==3|BLURRED_VISION_TERMS==4|BLURRED_VISION_TERMS==5|BLURRED_VISION_TERMS==6
replace BLURRED_VISION_CONCEPT_TRIAGE=0 if BLURRED_VISION_CONCEPT_TRIAGE!=1

gen BLURRED_VISION_CONCEPT_CEDIS=.
replace BLURRED_VISION_CONCEPT_CEDIS=1 if BLURRED_VISION_TERMS==7|BLURRED_VISION_TERMS==8
replace BLURRED_VISION_CONCEPT_CEDIS=0 if BLURRED_VISION_CONCEPT_CEDIS!=1

gen BLURRED_VISION_CONCEPT_COMBINED=.
replace BLURRED_VISION_CONCEPT_COMBINED=1 if BLURRED_VISION_TERMS==1|BLURRED_VISION_TERMS==2|BLURRED_VISION_TERMS==3|BLURRED_VISION_TERMS==4|BLURRED_VISION_TERMS==5|BLURRED_VISION_TERMS==6|BLURRED_VISION_TERMS==7|BLURRED_VISION_TERMS==8
replace BLURRED_VISION_CONCEPT_COMBINED=0 if BLURRED_VISION_CONCEPT_COMBINED!=1

*********PHOTOPHOBIA CONCEPT TERMS********
gen PHOTOPHOBIA_TERMS=.
replace PHOTOPHOBIA_TERMS=1 if regexm(STATED_COMPLAINT,"(.*)PHOTOPHOBIA(.*)")|regexm(TRIAGE_COMPLAINT_NOTE,"(.*)PHOTOPHOBIA(.*)")
replace PHOTOPHOBIA_TERMS=2 if regexm(STATED_COMPLAINT,"(.*)FOTOPHOBIA(.*)")|regexm(TRIAGE_COMPLAINT_NOTE,"(.*)FOTOPHOBIA(.*)")
replace PHOTOPHOBIA_TERMS=3 if regexm(STATED_COMPLAINT,"(.*)LIGHT SENSITIVITY(.*)")|regexm(TRIAGE_COMPLAINT_NOTE,"(.*)LIGHT SENSITIVITY(.*)")
replace PHOTOPHOBIA_TERMS=4 if CEDIS_CODE==507
label def PHOTOPHOBIA_TERMS 1 "PHOTOPHOBIA" 2 "FOTOPHOBIA" 3 "LIGHT SENSITIVITY" 4 "CEDIS PHOTOPHOBIA"
label val PHOTOPHOBIA_TERMS PHOTOPHOBIA_TERMS

gen PHOTOPHOBIA_CONCEPT_TRIAGE=.
replace PHOTOPHOBIA_CONCEPT_TRIAGE=1 if PHOTOPHOBIA_TERMS==1|PHOTOPHOBIA_TERMS==2|PHOTOPHOBIA_TERMS==3
replace PHOTOPHOBIA_CONCEPT_TRIAGE=0 if PHOTOPHOBIA_CONCEPT_TRIAGE!=1

gen PHOTOPHOBIA_CONCEPT_CEDIS=.
replace PHOTOPHOBIA_CONCEPT_CEDIS=1 if PHOTOPHOBIA_TERMS==4
replace PHOTOPHOBIA_CONCEPT_CEDIS=0 if PHOTOPHOBIA_CONCEPT_CEDIS!=1

gen PHOTOPHOBIA_CONCEPT_COMBINED=.
replace PHOTOPHOBIA_CONCEPT_COMBINED=1 if PHOTOPHOBIA_TERMS==1|PHOTOPHOBIA_TERMS==2|PHOTOPHOBIA_TERMS==3|PHOTOPHOBIA_TERMS==4
replace PHOTOPHOBIA_CONCEPT_COMBINED=0 if PHOTOPHOBIA_CONCEPT_COMBINED!=1

*********PARALYSIS CONCEPT TERMS********
gen PARALYSIS_TERMS=.
replace PARALYSIS_TERMS=1 if regexm(STATED_COMPLAINT,"(.*)PARAL(.*)")|regexm(TRIAGE_COMPLAINT_NOTE,"(.*)PARAL(.*)")
replace PARALYSIS_TERMS=2 if strpos(STATED_COMPLAINT," CVA ")|strpos(TRIAGE_COMPLAINT_NOTE,"(.*)CVA(.*)")
replace PARALYSIS_TERMS=3 if strpos(STATED_COMPLAINT," TIA ")|strpos(TRIAGE_COMPLAINT_NOTE," TIA")
replace PARALYSIS_TERMS=4 if regexm(STATED_COMPLAINT,"(.*)PALSY(.*)")|regexm(TRIAGE_COMPLAINT_NOTE,"(.*)PALSY(.*)")
replace PARALYSIS_TERMS=5 if regexm(STATED_COMPLAINT,"(.*)NUMBNESS(.*)")|regexm(TRIAGE_COMPLAINT_NOTE,"(.*)NUMBNESS(.*)")
label def PARALYSIS_TERMS 1 "PARAL" 2 "CVA" 3 "TIA" 4 "PALSY" 5 "NUMBNESS" 
label val PARALYSIS_TERMS PARALYSIS_TERMS

gen PARALYSIS_CONCEPT=.
replace PARALYSIS_CONCEPT=1 if PARALYSIS_TERMS==1|PARALYSIS_TERMS==2|PARALYSIS_TERMS==3|PARALYSIS_TERMS==4|PARALYSIS_TERMS==5
replace PARALYSIS_CONCEPT=0 if PARALYSIS_CONCEPT!=1


*********HEADACHE CONCEPT TERMS********cedis headache 404, COUGH-653 , SORETHROAT-103
gen HEADACHE_TERMS=.
replace HEADACHE_TERMS=1 if regexm(STATED_COMPLAINT,"(.*)HEADACH(.*)") |regexm(TRIAGE_COMPLAINT_NOTE,"(.*)HEADACH(.*)")
replace HEADACHE_TERMS=2 if regexm(STATED_COMPLAINT,"(.*)HEDAC(.*)")|regexm(TRIAGE_COMPLAINT_NOTE,"(.*)HEDAC(.*)")
replace HEADACHE_TERMS=3 if regexm(STATED_COMPLAINT,"(.*)HAEDAC(.*)")|regexm(TRIAGE_COMPLAINT_NOTE,"(.*)HAEDAC(.*)")
replace HEADACHE_TERMS=4 if regexm(STATED_COMPLAINT,"(.*)MIGRAIN(.*)")|regexm(TRIAGE_COMPLAINT_NOTE,"(.*)MIGRAIN(.*)")
replace HEADACHE_TERMS=5 if strpos(STATED_COMPLAINT," H/A ")|strpos(TRIAGE_COMPLAINT_NOTE," H/A ")
replace HEADACHE_TERMS=6 if regexm(STATED_COMPLAINT,"(.*)EYE PAIN(.*)")|regexm(TRIAGE_COMPLAINT_NOTE,"(.*)EYE PAIN(.*)")
replace HEADACHE_TERMS=7 if strpos(STATED_COMPLAINT," HA ")|strpos(TRIAGE_COMPLAINT_NOTE," HA ")
replace HEADACHE_TERMS=8 if regexm(STATED_COMPLAINT,"(.*)MENINGISMUS(.*)")|regexm(TRIAGE_COMPLAINT_NOTE,"(.*)MENINGISMUS(.*)")
replace HEADACHE_TERMS=9 if CEDIS_CODE==404
label def HEADACHE_TERMS 1 "HEADACH" 2 "HEDAC" 3 "HAEDAC" 4 "MIGRAIN" 5 "H/A" 6 "EYE PAIN" 7 "HA" 8 "MENINGISMUS" 9 "CEDIS HEADACHE"
label val HEADACHE_TERMS HEADACHE_TERMS

gen HEADACHE_CONCEPT_TRIAGE=.
replace HEADACHE_CONCEPT_TRIAGE=1 if HEADACHE_TERMS==1|HEADACHE_TERMS==2|HEADACHE_TERMS==3|HEADACHE_TERMS==4|HEADACHE_TERMS==5|HEADACHE_TERMS==6|HEADACHE_TERMS==7|HEADACHE_TERMS==8
replace HEADACHE_CONCEPT_TRIAGE=0 if HEADACHE_CONCEPT_TRIAGE!=1

gen HEADACHE_CONCEPT_CEDIS=.
replace HEADACHE_CONCEPT_CEDIS=1 if HEADACHE_TERMS==9
replace HEADACHE_CONCEPT_CEDIS=0 if HEADACHE_CONCEPT_CEDIS!=1

gen HEADACHE_CONCEPT_COMBINED=.
replace HEADACHE_CONCEPT_COMBINED=1 if HEADACHE_TERMS==1|HEADACHE_TERMS==2|HEADACHE_TERMS==3|HEADACHE_TERMS==4|HEADACHE_TERMS==5|HEADACHE_TERMS==6|HEADACHE_TERMS==7|HEADACHE_TERMS==8|HEADACHE_TERMS==9
replace HEADACHE_CONCEPT_COMBINED=0 if HEADACHE_CONCEPT_COMBINED!=1

*********ALTERED MENTAL STATUS CONCEPT TERMS********CEDIS 401 ALTERED LOC , 402 CONFUSION
gen ALT_MENTAL_TERMS=.
replace ALT_MENTAL_TERMS=1 if regexm(STATED_COMPLAINT,"(.*)DELERIUM(.*)")|regexm(TRIAGE_COMPLAINT_NOTE,"(.*)DELERIUM(.*)")
replace ALT_MENTAL_TERMS=2 if regexm(STATED_COMPLAINT,"(.*)AGITATION(.*)")|regexm(TRIAGE_COMPLAINT_NOTE,"(.*)AGITATION(.*)")
replace ALT_MENTAL_TERMS=3 if regexm(STATED_COMPLAINT,"(.*)ALTERED LOC(.*)")|regexm(TRIAGE_COMPLAINT_NOTE,"(.*)ALTERED LOC(.*)")
replace ALT_MENTAL_TERMS=4 if regexm(STATED_COMPLAINT,"(.*)LOC(.*)")|regexm(TRIAGE_COMPLAINT_NOTE,"(.*)LOC(.*)")
replace ALT_MENTAL_TERMS=5 if regexm(STATED_COMPLAINT,"(.*)SYNCOPAL EPISODE(.*)")|regexm(TRIAGE_COMPLAINT_NOTE,"(.*)SYNCOPAL EPISODE(.*)")
replace ALT_MENTAL_TERMS=6 if regexm(STATED_COMPLAINT,"(.*)PASSING OUT(.*)")|regexm(TRIAGE_COMPLAINT_NOTE,"(.*)PASSING OUT(.*)")
replace ALT_MENTAL_TERMS=7 if strpos(STATED_COMPLAINT," CVA ")|strpos(TRIAGE_COMPLAINT_NOTE,"(.*)CVA(.*)")
replace ALT_MENTAL_TERMS=8 if strpos(STATED_COMPLAINT," TIA ")|strpos(TRIAGE_COMPLAINT_NOTE," TIA")
replace ALT_MENTAL_TERMS=9 if regexm(STATED_COMPLAINT,"(.*)MEMORY LOSS(.*)")|regexm(TRIAGE_COMPLAINT_NOTE,"(.*)MEMORY LOSS(.*)")
replace ALT_MENTAL_TERMS=10 if regexm(STATED_COMPLAINT,"(.*)SLURRED SPEECH(.*)")|regexm(TRIAGE_COMPLAINT_NOTE,"(.*)SLURRED SPEECH(.*)")
replace ALT_MENTAL_TERMS=11 if regexm(STATED_COMPLAINT,"(.*)CONFUSION(.*)")|regexm(TRIAGE_COMPLAINT_NOTE,"(.*)CONFUSION(.*)")
replace ALT_MENTAL_TERMS=12 if regexm(STATED_COMPLAINT,"(.*)SYNCOP(.*)")|regexm(TRIAGE_COMPLAINT_NOTE,"(.*)SYNCOP(.*)")
replace ALT_MENTAL_TERMS=13 if strpos(STATED_COMPLAINT," AMS ")|strpos(TRIAGE_COMPLAINT_NOTE," AMS ")
replace ALT_MENTAL_TERMS=14 if regexm(STATED_COMPLAINT,"(.*)CONFUSED(.*)")|regexm(TRIAGE_COMPLAINT_NOTE,"(.*)CONFUSED(.*)")
replace ALT_MENTAL_TERMS=15 if regexm(STATED_COMPLAINT,"(.*)UNRESPONSIVE(.*)")|regexm(TRIAGE_COMPLAINT_NOTE,"(.*)UNRESPONSIVE(.*)")
replace ALT_MENTAL_TERMS=16 if regexm(STATED_COMPLAINT,"(.*)FOGGINESS(.*)")|regexm(TRIAGE_COMPLAINT_NOTE,"(.*)FOGGINESS(.*)")
replace ALT_MENTAL_TERMS=17 if regexm(STATED_COMPLAINT,"(.*)DERANGEMENT(.*)")|regexm(TRIAGE_COMPLAINT_NOTE,"(.*)DERANGEMENT(.*)")
replace ALT_MENTAL_TERMS=18 if regexm(STATED_COMPLAINT,"(.*)MENTAL(.*)")|regexm(TRIAGE_COMPLAINT_NOTE,"(.*)MENTAL(.*)")
replace ALT_MENTAL_TERMS=19 if regexm(STATED_COMPLAINT,"(.*)SINCOPE(.*)")|regexm(TRIAGE_COMPLAINT_NOTE,"(.*)SINCOPE(.*)")
replace ALT_MENTAL_TERMS=20 if regexm(STATED_COMPLAINT,"(.*)LEVEL OF CONSCIENESS(.*)")|regexm(TRIAGE_COMPLAINT_NOTE,"(.*)LEVEL OF CONSCIENESS(.*)")
replace ALT_MENTAL_TERMS=21 if CEDIS_CODE==401
replace ALT_MENTAL_TERMS=22 if CEDIS_CODE==402
label def ALT_MENTAL_TERMS 1 "DELERIUM" 2 "AGITATION" 3 "ALTERED LOC" 4 "LOC" 5 "SYNCOPAL EPISODE" 6 "PASSING OUT" 7 "CYA" 8 "TIA" 9 "MEMORY LOSS" 10 "SLURRED SPEECH" 11 "CONFUSION" 12 "SYNCOP" 13 "AMS" 14 "CONFUSED" 15 "UNRESPONSIVE" 16 "FOGGINESS" 17 "DERANGEMENT" 18 "MENTAL" 19 "SINCOPE" 20 "LEVEL OF CONSCIENESS" 21 "CEDIS ALTERED LOC" 22 "CONFUSION"
label val ALT_MENTAL_TERMS ALT_MENTAL_TERMS

gen ALT_MENTAL_CONCEPT_TRIAGE=.
replace ALT_MENTAL_CONCEPT_TRIAGE=1 if ALT_MENTAL_TERMS==1|ALT_MENTAL_TERMS==2|ALT_MENTAL_TERMS==3|ALT_MENTAL_TERMS==4|ALT_MENTAL_TERMS==5|ALT_MENTAL_TERMS==6|ALT_MENTAL_TERMS==7|ALT_MENTAL_TERMS==8|ALT_MENTAL_TERMS==9|ALT_MENTAL_TERMS==10|ALT_MENTAL_TERMS==11|ALT_MENTAL_TERMS==12|ALT_MENTAL_TERMS==13|ALT_MENTAL_TERMS==14|ALT_MENTAL_TERMS==15|ALT_MENTAL_TERMS==16|ALT_MENTAL_TERMS==17|ALT_MENTAL_TERMS==18|ALT_MENTAL_TERMS==19|ALT_MENTAL_TERMS==20
replace ALT_MENTAL_CONCEPT_TRIAGE=0 if ALT_MENTAL_CONCEPT_TRIAGE!=1

gen ALT_MENTAL_CONCEPT_CEDIS=.
replace ALT_MENTAL_CONCEPT_CEDIS=1 if ALT_MENTAL_TERMS==21|ALT_MENTAL_TERMS==22
replace ALT_MENTAL_CONCEPT_CEDIS=0 if ALT_MENTAL_CONCEPT_CEDIS!=1

gen ALT_MENTAL_CONCEPT_COMBINED=.
replace ALT_MENTAL_CONCEPT_COMBINED=1 if ALT_MENTAL_TERMS==1|ALT_MENTAL_TERMS==2|ALT_MENTAL_TERMS==3|ALT_MENTAL_TERMS==4|ALT_MENTAL_TERMS==5|ALT_MENTAL_TERMS==6|ALT_MENTAL_TERMS==7|ALT_MENTAL_TERMS==8|ALT_MENTAL_TERMS==9|ALT_MENTAL_TERMS==10|ALT_MENTAL_TERMS==11|ALT_MENTAL_TERMS==12|ALT_MENTAL_TERMS==13|ALT_MENTAL_TERMS==14|ALT_MENTAL_TERMS==15|ALT_MENTAL_TERMS==16|ALT_MENTAL_TERMS==17|ALT_MENTAL_TERMS==18|ALT_MENTAL_TERMS==19|ALT_MENTAL_TERMS==20|ALT_MENTAL_TERMS==21|ALT_MENTAL_TERMS==22
replace ALT_MENTAL_CONCEPT_COMBINED=0 if ALT_MENTAL_CONCEPT_COMBINED!=1

**** Generate concept term from ONLY the CEDIS notes: 

gen REMOVE_COUGH_SORETHROAT_ABDOPAIN=.
replace REMOVE_COUGH_SORETHROAT_ABDOPAIN=1 if CEDIS_CODE==653|CEDIS_CODE==103|CEDIS_CODE==251

***** Generate concept term from Combination of TRIAGE and CEDIS notes:

gen COMBINED_NEURO=.
replace COMBINED_NEURO=1 if  FEVER_CONCEPT==1 & STIFF_NECK_CONCEPT==1
replace COMBINED_NEURO=2 if  FEVER_CONCEPT==1 & SEIZURES_CONCEPT_COMBINED==1
replace COMBINED_NEURO=3 if  FEVER_CONCEPT==1 & BLURRED_VISION_CONCEPT_COMBINED==1
replace COMBINED_NEURO=4 if  FEVER_CONCEPT==1 & PHOTOPHOBIA_CONCEPT_COMBINED==1
replace COMBINED_NEURO=5 if  FEVER_CONCEPT==1 & PARALYSIS_CONCEPT==1
replace COMBINED_NEURO=6 if  FEVER_CONCEPT==1 & HEADACHE_CONCEPT_COMBINED & REMOVE_COUGH_SORETHROAT_ABDOPAIN==.
replace COMBINED_NEURO=7 if  FEVER_CONCEPT==1 & ALT_MENTAL_CONCEPT_COMBINED==1
replace COMBINED_NEURO=8 if  MENINGITIS_CONCEPT==1
label def COMBINED_NEURO 1 "neck" 2 "sz" 3 "blurviss" 4 "photoph" 5"paralys" 6 "headache" 7 "altment" 8"menin"
label val COMBINED_NEURO COMBINED_NEURO

gen TRIAGE_NEURO_SYNDROME=.
replace TRIAGE_NEURO_SYNDROME=1 if COMBINED_NEURO==1|COMBINED_NEURO==2|COMBINED_NEURO==3|COMBINED_NEURO==4|COMBINED_NEURO==5|COMBINED_NEURO==6|COMBINED_NEURO==7|COMBINED_NEURO==8
replace TRIAGE_NEURO_SYNDROME=0 if TRIAGE_NEURO_SYNDROME!=1

*********DISCHARGE MENINGITIS CONCEPT TERMS********
gen DISCHARGE_MENINGITIS_TERMS=.
replace DISCHARGE_MENINGITIS_TERMS=1 if regexm(DISCHARGE_DIAGNOSIS,"(.*)MENING(.*)")
replace DISCHARGE_MENINGITIS_TERMS=2 if regexm(DISCHARGE_DIAGNOSIS,"(.*)MENNIN(.*)")
replace DISCHARGE_MENINGITIS_TERMS=3 if regexm(DISCHARGE_DIAGNOSIS,"(.*)ENCEPHALITIS(.*)")
replace DISCHARGE_MENINGITIS_TERMS=4 if regexm(DISCHARGE_DIAGNOSIS,"(.*)FEBRILE SEIZURE(.*)")
replace DISCHARGE_MENINGITIS_TERMS=5 if regexm(DISCHARGE_DIAGNOSIS,"(.*)HEADACHE NYD(.*)")
replace DISCHARGE_MENINGITIS_TERMS=6 if regexm(DISCHARGE_DIAGNOSIS,"(.*)MALAISE NYD(.*)")
replace DISCHARGE_MENINGITIS_TERMS=7 if regexm(DISCHARGE_DIAGNOSIS,"(.*)SEPSIS(.*)") &!regexm(DISCHARGE_DIAGNOSIS,"(.*)MENING(.*)")

label def DISCHARGE_MENINGITIS_TERMS 1 "MENING" 2 "MENNIN" 3 "ENCEPHALITIS" 4 "FEB SZ" 5 "HEADACHE NYD" 6 "MALAISE NYD" 7 "SEPSIS"
label val DISCHARGE_MENINGITIS_TERMS DISCHARGE_MENINGITIS_TERMS

*************************************************NEURO SYNDROME (DISCHARGE ONLY) **********************

gen DISCHARGE_MENINGITIS_CONCEPT=.
replace DISCHARGE_MENINGITIS_CONCEPT=1 if DISCHARGE_MENINGITIS_TERMS==1|DISCHARGE_MENINGITIS_TERMS==2|DISCHARGE_MENINGITIS_TERMS==3
replace DISCHARGE_MENINGITIS_CONCEPT=0 if DISCHARGE_MENINGITIS_CONCEPT!=1

gen DISCHARGE_NEURO_CASE_SYNDROME=.
replace DISCHARGE_NEURO_CASE_SYNDROME=1 if DISCHARGE_MENINGITIS_CONCEPT==1
replace DISCHARGE_NEURO_CASE_SYNDROME=0 if DISCHARGE_NEURO_CASE_SYNDROME!=1

*************************************************NEURO SYNDROME (Triage and CEDIS and DISCHARGE: TCD - Final Definition)*****************

* Added in the level 4 terms here instead of in the DISCHARGE_MENINGITIS_TERMS to preserve logic
gen NEURO_SYNDROME=.
replace NEURO_SYNDROME=1 if DISCHARGE_MENINGITIS_CONCEPT==1 & TRIAGE_NEURO_SYNDROME==0  
replace NEURO_SYNDROME=2 if TRIAGE_NEURO_SYNDROME==1 & DISCHARGE_DIAGNOSIS=="" & DISCHARGE_MENINGITIS_CONCEPT==0|TRIAGE_NEURO_SYNDROME==1 & regexm(DISCHARGE_DIAGNOSIS,"(.*)LEFT WITHOUT(.*)") & DISCHARGE_MENINGITIS_CONCEPT==0|TRIAGE_NEURO_SYNDROME==1 & regexm(DISCHARGE_DIAGNOSIS,"(.*)NOT SEEN(.*)") & DISCHARGE_MENINGITIS_CONCEPT==0|TRIAGE_NEURO_SYNDROME==1 & regexm(DISCHARGE_DIAGNOSIS,"(.*)LWBS(.*)") & DISCHARGE_MENINGITIS_CONCEPT==0
replace NEURO_SYNDROME=3 if TRIAGE_NEURO_SYNDROME==1 & DISCHARGE_MENINGITIS_CONCEPT==1
replace NEURO_SYNDROME=4 if TRIAGE_NEURO_SYNDROME==1 & DISCHARGE_MENINGITIS_CONCEPT==0 & (DISCHARGE_MENINGITIS_TERMS==4|DISCHARGE_MENINGITIS_TERMS==5|DISCHARGE_MENINGITIS_TERMS==6|DISCHARGE_MENINGITIS_TERMS==7)

gen NEURO_CASE_SYNDROME=.
replace NEURO_CASE_SYNDROME=1 if NEURO_SYNDROME==1|NEURO_SYNDROME==2|NEURO_SYNDROME==3|NEURO_SYNDROME==4
replace NEURO_CASE_SYNDROME=0 if NEURO_CASE_SYNDROME!=1


*****************************************************************************************************************************MUMPS************************************************************************


***********MUMPS EXCLUSION CONCEPT*****************************************************************************************
gen MUMPS_EXCLUSION_TERMS=.
replace MUMPS_EXCLUSION_TERMS=1 if regexm(STATED_COMPLAINT,"(.*)ALLERG(.*)")|regexm(TRIAGE_COMPLAINT_NOTE,"(.*)ALLERG(.*)")
replace MUMPS_EXCLUSION_TERMS=2 if regexm(STATED_COMPLAINT,"(.*)ALERG(.*)")|regexm(TRIAGE_COMPLAINT_NOTE,"(.*)ALERG(.*)")
replace MUMPS_EXCLUSION_TERMS=3 if regexm(STATED_COMPLAINT,"(.*)TOOTH(.*)")|regexm(TRIAGE_COMPLAINT_NOTE,"(.*)TOOTH(.*)")
replace MUMPS_EXCLUSION_TERMS=4 if regexm(STATED_COMPLAINT,"(.*)TEETH(.*)")|regexm(TRIAGE_COMPLAINT_NOTE,"(.*)TEETH(.*)")
replace MUMPS_EXCLUSION_TERMS=5 if regexm(STATED_COMPLAINT,"(.*)DENTAL(.*)")|regexm(TRIAGE_COMPLAINT_NOTE,"(.*)DENTAL(.*)")
replace MUMPS_EXCLUSION_TERMS=6 if regexm(STATED_COMPLAINT,"(.*)CELLULITIS(.*)")|regexm(TRIAGE_COMPLAINT_NOTE,"(.*)CELLULITIS(.*)")
replace MUMPS_EXCLUSION_TERMS=7 if regexm(STATED_COMPLAINT,"(.*)SURGERY(.*)")|regexm(TRIAGE_COMPLAINT_NOTE,"(.*)SURGERY(.*)")
replace MUMPS_EXCLUSION_TERMS=8 if regexm(STATED_COMPLAINT,"(.*)ABSCESS(.*)")|regexm(TRIAGE_COMPLAINT_NOTE,"(.*)ABSCESS(.*)")
label def MUMPS_EXCLUSION_TERMS 1"ALLERG" 2 "ALERG" 3"TOOTH" 4"TEETH" 5"DENTAL" 6"CELLULITIS" 7"SURGERY" 8"ABSCESS" 
label val MUMPS_EXCLUSION_TERMS MUMPS_EXCLUSION_TERMS


gen MUMPS_EXCLUSION_TRIAGE =.
replace MUMPS_EXCLUSION_TRIAGE=1 if MUMPS_EXCLUSION_TERMS==1|MUMPS_EXCLUSION_TERMS==2|MUMPS_EXCLUSION_TERMS==3|MUMPS_EXCLUSION_TERMS==4|MUMPS_EXCLUSION_TERMS==5|MUMPS_EXCLUSION_TERMS==6|MUMPS_EXCLUSION_TERMS==7|MUMPS_EXCLUSION_TERMS==8
replace MUMPS_EXCLUSION_TRIAGE=0 if MUMPS_EXCLUSION_TRIAGE!=1

gen MUMPS_EXCLUSION_CEDIS =.
replace MUMPS_EXCLUSION_CEDIS=1 if CEDIS_CODE==101 | CEDIS_CODE == 102
replace MUMPS_EXCLUSION_CEDIS=0 if MUMPS_EXCLUSION_CEDIS != 1

gen MUMPS_EXCLUSION_CONCEPT =.
replace MUMPS_EXCLUSION_CONCEPT=1 if MUMPS_EXCLUSION_TRIAGE==1|MUMPS_EXCLUSION_CEDIS==1
replace MUMPS_EXCLUSION_CONCEPT=0 if MUMPS_EXCLUSION_CONCEPT!=1

***********DIAGNOSIS OF INTEREST CONCEPT***********************************************************************************
gen MUMPS_DIAGNOSIS_TERMS=.
replace MUMPS_DIAGNOSIS_TERMS=1 if regexm(STATED_COMPLAINT,"(.*)MUMPS(.*)")|regexm(TRIAGE_COMPLAINT_NOTE,"(.*)MUMPS(.*)")
replace MUMPS_DIAGNOSIS_TERMS=2 if regexm(STATED_COMPLAINT,"(.*)PAROTITIS(.*)")|regexm(TRIAGE_COMPLAINT_NOTE,"(.*)PAROTITIS(.*)")
replace MUMPS_DIAGNOSIS_TERMS=3 if regexm(STATED_COMPLAINT,"(.*)ORCHITIS(.*)")|regexm(TRIAGE_COMPLAINT_NOTE,"(.*)ORCHITIS(.*)")
label def MUMPS_DIAGNOSIS_TERMS 1"MUMPS" 2 "PAROTITIS" 3"ORCHITIS" 
label val MUMPS_DIAGNOSIS_TERMS MUMPS_DIAGNOSIS_TERMS

gen MUMPS_DIAGNOSIS_CONCEPT=.
replace MUMPS_DIAGNOSIS_CONCEPT=1 if MUMPS_DIAGNOSIS_TERMS==1|MUMPS_DIAGNOSIS_TERMS==2|MUMPS_DIAGNOSIS_TERMS==3
replace MUMPS_DIAGNOSIS_CONCEPT=0 if MUMPS_DIAGNOSIS_CONCEPT!=1

***********SWELLING CONCEPT*************************************************************************************************
gen MUMPS_SWELLING_TERMS=.
replace MUMPS_SWELLING_TERMS=1 if regexm(STATED_COMPLAINT,"(.*)SWELL(.*)")|regexm(TRIAGE_COMPLAINT_NOTE,"(.*)MUMPS(.*)")
replace MUMPS_SWELLING_TERMS=2 if regexm(STATED_COMPLAINT,"(.*)SWOLL(.*)")|regexm(TRIAGE_COMPLAINT_NOTE,"(.*)PAROTITIS(.*)")
label def MUMPS_SWELLING_TERMS 1"SWELL" 2 "SWOLL"
label val MUMPS_SWELLING_TERMS MUMPS_SWELLING_TERMS

gen MUMPS_SWELLING_CONCEPT=.
replace MUMPS_SWELLING_CONCEPT=1 if MUMPS_SWELLING_TERMS==1|MUMPS_SWELLING_TERMS==2
replace MUMPS_SWELLING_CONCEPT=0 if MUMPS_SWELLING_CONCEPT!=1

***********FACE CONCEPT******************************************************************************************************
gen MUMPS_FACE_TERMS=.
replace MUMPS_FACE_TERMS=1 if regexm(STATED_COMPLAINT,"(.*)FACE(.*)")|regexm(TRIAGE_COMPLAINT_NOTE,"(.*)FACE(.*)")
replace MUMPS_FACE_TERMS=2 if regexm(STATED_COMPLAINT,"(.*)FACIAL(.*)")|regexm(TRIAGE_COMPLAINT_NOTE,"(.*)FACIAL(.*)")
replace MUMPS_FACE_TERMS=3 if regexm(STATED_COMPLAINT,"(.*)JAW(.*)")|regexm(TRIAGE_COMPLAINT_NOTE,"(.*)JAW(.*)")
replace MUMPS_FACE_TERMS=4 if regexm(STATED_COMPLAINT,"(.*)CHEEK(.*)")|regexm(TRIAGE_COMPLAINT_NOTE,"(.*)CHEEK(.*)")
label def MUMPS_FACE_TERMS 1"FACE" 2 "FACIAL" 3 "JAW" 4 "CHEEK" 
label val MUMPS_FACE_TERMS MUMPS_FACE_TERMS

gen MUMPS_FACE_CONCEPT=.
replace MUMPS_FACE_CONCEPT=1 if MUMPS_FACE_TERMS==1|MUMPS_FACE_TERMS==2|MUMPS_FACE_TERMS==3|MUMPS_FACE_TERMS==4
replace MUMPS_FACE_CONCEPT=0 if MUMPS_FACE_CONCEPT!=1

************TRIAGE MUMPS CONCEPT*********************************************************************************************
* Note: MUMPS_EXCLUSION_CONCEPT contains updated CEDIS codes - CEDIS doesn't have its own section in MUMPS though 
* except for the exclusions so I've incorporated it into TRIAGE. 
gen TRIAGE_MUMPS=.
replace TRIAGE_MUMPS=1 if MUMPS_DIAGNOSIS_CONCEPT==1 
replace TRIAGE_MUMPS=2 if MUMPS_SWELLING_CONCEPT==1 & MUMPS_FACE_CONCEPT==1 & MUMPS_EXCLUSION_CONCEPT==0
label def TRIAGE_MUMPS 1 "Mumps diag" 2 "swell and face " 
label val TRIAGE_MUMPS TRIAGE_MUMPS

gen TRIAGE_MUMPS_SYNDROME=.
replace TRIAGE_MUMPS_SYNDROME=1 if TRIAGE_MUMPS==1|TRIAGE_MUMPS==2
replace TRIAGE_MUMPS_SYNDROME=0 if TRIAGE_MUMPS_SYNDROME!=1

*********DISCHARGE MUMPS CONCEPT TERMS**************************************************************************************
gen DISCHARGE_MUMPS_TERMS=.
replace DISCHARGE_MUMPS_TERMS=1 if regexm(DISCHARGE_DIAGNOSIS,"(.*)MUMPS(.*)")
replace DISCHARGE_MUMPS_TERMS=2 if regexm(DISCHARGE_DIAGNOSIS,"(.*)PAROTITIS(.*)")
replace DISCHARGE_MUMPS_TERMS=3 if regexm(DISCHARGE_DIAGNOSIS,"(.*)ORCHITIS(.*)")
label def DISCHARGE_MUMPS_TERMS 1"MUMPS" 2 "PAROTITIS" 3"ORCHITIS" 
label val DISCHARGE_MUMPS_TERMS DISCHARGE_MUMPS_TERMS


gen DISCHARGE_MUMPS_EXCLUSION_TERMS=. 
replace DISCHARGE_MUMPS_EXCLUSION_TERMS=1 if regexm(DISCHARGE_DIAGNOSIS,"(.*)CELLULITIS(.*)")
replace DISCHARGE_MUMPS_EXCLUSION_TERMS=2 if regexm(DISCHARGE_DIAGNOSIS,"(.*)DERMATITIS(.*)")
replace DISCHARGE_MUMPS_EXCLUSION_TERMS=3 if regexm(DISCHARGE_DIAGNOSIS,"(.*)ECZEMA(.*)")
label def DISCHARGE_MUMPS_EXCLUSION_TERMS 1"CELLULITIS" 2"DERMATITIS" 3"ECZEMA"
label val DISCHARGE_MUMPS_EXCLUSION_TERMS DISCHARGE_MUMPS_EXCLUSION_TERMS

gen DISCHARGE_MUMPS_EXCL_CONCEPT =. 
replace DISCHARGE_MUMPS_EXCL_CONCEPT=1 if DISCHARGE_MUMPS_EXCLUSION_TERMS == 1 | DISCHARGE_MUMPS_EXCLUSION_TERMS==2 | DISCHARGE_MUMPS_EXCLUSION_TERMS==3
replace DISCHARGE_MUMPS_EXCL_CONCEPT=0 if DISCHARGE_MUMPS_EXCL_CONCEPT != 1

gen DISCHARGE_MUMPS_CONCEPT=.
replace DISCHARGE_MUMPS_CONCEPT=1 if (DISCHARGE_MUMPS_TERMS==1|DISCHARGE_MUMPS_TERMS==2|DISCHARGE_MUMPS_TERMS==3) & DISCHARGE_MUMPS_EXCL_CONCEPT==0
replace DISCHARGE_MUMPS_CONCEPT=0 if DISCHARGE_MUMPS_CONCEPT!=1

************************************************* MUMPS CASE SYNDROME FLAGS ***************************************************

************ TRIAGE-only determination of Mumps case: *****************

gen MUMPS_CASE_TRIAGE=.
replace MUMPS_CASE_TRIAGE=1 if TRIAGE_MUMPS_SYNDROME==1 
replace MUMPS_CASE_TRIAGE=0 if MUMPS_CASE_TRIAGE!=1

************ Discharge-only determination of Mumps case: *****************

gen MUMPS_CASE_DISCHARGE=.
replace MUMPS_CASE_DISCHARGE=1 if DISCHARGE_MUMPS_CONCEPT==1
replace MUMPS_CASE_DISCHARGE=0 if MUMPS_CASE_DISCHARGE!=1

************ TRIAGE AND Discharge determination of Mumps case (final): *****************

gen MUMPS_SYNDROME=.
replace MUMPS_SYNDROME=1 if DISCHARGE_MUMPS_CONCEPT==1 & TRIAGE_MUMPS_SYNDROME==0 
replace MUMPS_SYNDROME=2 if TRIAGE_MUMPS_SYNDROME==1 & DISCHARGE_DIAGNOSIS=="" & DISCHARGE_MUMPS_CONCEPT==0|TRIAGE_MUMPS_SYNDROME==1 & regexm(DISCHARGE_DIAGNOSIS,"(.*)LEFT WITHOUT(.*)") & DISCHARGE_MUMPS_CONCEPT==0|TRIAGE_MUMPS_SYNDROME==1 & regexm(DISCHARGE_DIAGNOSIS,"(.*)NOT SEEN(.*)") & DISCHARGE_MUMPS_CONCEPT==0|TRIAGE_MUMPS_SYNDROME==1 & regexm(DISCHARGE_DIAGNOSIS,"(.*)LWBS(.*)") & DISCHARGE_MUMPS_CONCEPT==0
replace MUMPS_SYNDROME=3 if TRIAGE_MUMPS_SYNDROME==1 & DISCHARGE_MUMPS_CONCEPT==1 

gen MUMPS_CASE_SYNDROME=.
replace MUMPS_CASE_SYNDROME=1 if MUMPS_SYNDROME==1|MUMPS_SYNDROME==2|MUMPS_SYNDROME==3
replace MUMPS_CASE_SYNDROME=0 if MUMPS_CASE_SYNDROME!=1
